# Supplementary material for: Marine probiotics: increasing coral resistance to bleaching through microbiome manipulation
Source: ISME J. 2018 Dec 5;13(4):921–36. doi: 10.1038/s41396-018-0323-6 (PMC6461899; doi:10.1038/s41396-018-0323-6)
Supplement: Supplementary file 21 — Table S7 [file 41396_2018_323_MOESM21_ESM.xls]

## Sheet: SupplementaryTableS7_26d30C_Sig
Supplementary Table S7. Statistically significantly different individual ASV mean relative abundances (P < 0.05) from samples collected at 26 days at 30 degrees celsius in the presence and absence of the inoculation of pBMC, Vibrio and concomitant pBMC and Vibrio for respective group comparison highlighted in green performed by two-way ANOVA and adjusted by False Discovery Rate method ("lsmeans" …
Group comparison	All versus pBMC	All versus Vibrio	Control versus Vibrio	Control versus pBMC	Control versus pBMC_Vibrio	Vibrio versus pBMC_Vibrio	pBMC versus Vibrio	pBMC versus pBMC_Vibrio
ASV0036	0.039	0.039	1	0.017	1	0.017	1	0.017
ASV0098	0.084	0.084	1	1	0.047	1	0.047	0.047
ASV0135	0.025	0.148	0.534	0.119	0.534	0.052	0.944	0.052
ASV0154	0.008	0.003	1	0.757	0.002	0.757	0.002	0.002
ASV0193	0.353	0.005	0.95	0.026	0.125	0.026	0.125	0.219
ASV0218	0.136	0.068	0.715	0.757	0.057	0.757	0.045	0.045
ASV0236	0.875	0.041	0.463	0.511	0.294	0.294	0.15	0.427
ASV0247	0.336	0.006	0.439	0.371	0.03	0.141	0.019	0.107
ASV0558	0.006	0.693	0.058	0.752	0.095	0.058	0.47	0.119
ASV0633	0.559	0.041	0.496	0.189	0.189	0.348	0.348	1
ASV0659	0.002	0.043	0.008	0.592	0.232	0.008	0.043	0.125
ASV0702	0.02	0.228	0.065	0.9	0.348	0.065	0.249	0.348
ASV0756	0.081	0.081	1	1	0.045	1	0.045	0.045
ASV0907	0.081	0.081	0.044	0.044	0.044	1	1	1
ASV0916	0.081	0.081	1	1	0.044	1	0.044	0.044
ASV1117	0.645	0.014	1	0.105	0.15	0.105	0.15	0.622
ASV1208	0.167	0.037	0.969	0.07	0.612	0.07	0.612	0.136
ASV1224	0.039	0.084	0.028	0.028	0.028	0.883	0.883	0.97
ASV1270	0.027	0.005	0.005	0.005	0.005	0.709	0.791	0.773
ASV1278	0.088	0.088	1	1	0.05	1	0.05	0.05
ASV1288	0.78	0.037	0.947	0.259	0.252	0.259	0.252	0.776
ASV1313	0.08	0.036	1	0.869	0.038	0.869	0.038	0.044
ASV1468	0	0	0	1	0.132	0	0	0.132
ASV1754	0.048	0.56	0.41	0.965	0.213	0.41	0.47	0.213
ASV1838	0.064	0.216	0.023	0.026	0.078	0.587	0.234	0.416
ASV1988	0.081	0.081	0.044	0.044	0.044	1	1	1
ASV2106	0	0	0	1	1	0	0	1
ASV2149	0	0.001	0	1	0.53	0	0	0.53
ASV2167	0.016	0.101	0.505	1	0.026	0.505	0.062	0.026
ASV2180	0.084	0.084	1	1	0.047	1	0.047	0.047
