# Supplementary material for: Marine probiotics: increasing coral resistance to bleaching through microbiome manipulation
Source: ISME J. 2018 Dec 5;13(4):921–36. doi: 10.1038/s41396-018-0323-6 (PMC6461899; doi:10.1038/s41396-018-0323-6)
Supplement: Supplementary file 22 — Table S8 [file 41396_2018_323_MOESM22_ESM.xls]

## Sheet: SupplementaryTableS8_26d26C_Sig
Supplementary Table S8. Statistically significantly different individual ASV mean relative abundances (P < 0.05) from samples collected at 26 days at 26 degrees celsius in the presence and absence of the inoculation of pBMC, Vibrio and concomitant pBMC and Vibrio for respective group comparison highlighted in green performed by two-way ANOVA and adjusted by False Discovery Rate method ("lsmeans" …
Group comparison	All versus pBMC	All versus Vibrio	Control versus Vibrio	Control versus pBMC	Control versus pBMC _Vibrio	Vibrio versus pBMC _Vibrio	pBMC versus Vibrio	pBMC versus pBMC_Vibrio
ASV0063	0.008	0.071	0.606	0.023	0.428	0.019	0.687	0.019
ASV0397	0.001	0.009	0.361	0.003	0.361	0.002	0.895	0.002
ASV0558	0.003	0.024	0.734	0.63	0.003	0.574	0.003	0.003
ASV0656	0.296	0.047	1	0.539	0.107	0.539	0.107	0.366
ASV1038	0	0	0.781	0	0.781	0	1	0
ASV1101	0.057	0.025	0.08	0.362	0.684	0.07	0.08	0.506
ASV1238	0.055	0.044	0.017	0.915	0.915	0.033	0.017	0.915
ASV1254	0.012	0.187	0.278	0.147	0.278	0.048	0.94	0.048
ASV1514	0.003	0.003	1	1	0.001	1	0.001	0.001
ASV1821	0.025	0.214	0.365	0.219	0.365	0.091	0.955	0.091
