# Supplementary material for: Marine probiotics: increasing coral resistance to bleaching through microbiome manipulation
Source: ISME J. 2018 Dec 5;13(4):921–36. doi: 10.1038/s41396-018-0323-6 (PMC6461899; doi:10.1038/s41396-018-0323-6)
Supplement: Supplementary file 23 — Table S9 [file 41396_2018_323_MOESM23_ESM.xls]

## Sheet: SupplementaryTableS9_26d26C_allASVs_FDRTest
Supplementary Table S9. Significant differences in corals collected at 26 days and 26° Celsius under different treatments. P-values calculated by two-way ANOVA and adjusted by False Discovery Rate method (Significant difference: P < 0.05).
Sequence	All versus pBMC	All versus Vibrio	Control versus Vibrio	Control versus pBMC	Control versus pBMC + Vibrio	Vibrio versus pBMC + Vibrio	pBMC versus Vibrio	pBMC versus pBMC + Vibrio
ASV0001	0.36	0.36	1	1	0.483	1	0.483	0.483
ASV0005	0.36	0.36	0.483	1	1	0.483	0.483	1
ASV0013	0.36	0.36	1	1	0.483	1	0.483	0.483
ASV0014	0.512	0.512	0.747	0.747	0.747	1	1	1
ASV0027	0.36	0.36	1	1	0.483	1	0.483	0.483
ASV0029	0.36	0.36	1	1	0.483	1	0.483	0.483
ASV0031	0.36	0.36	1	1	0.483	1	0.483	0.483
ASV0034	0.273	0.5	0.92	1	0.667	0.92	0.667	0.667
ASV0036	0.714	0.714	0.684	0.684	0.684	1	0.684	0.684
ASV0038	0.36	0.36	1	1	0.483	1	0.483	0.483
ASV0041	0.36	0.36	1	1	0.483	1	0.483	0.483
ASV0042	0.36	0.36	0.483	1	1	0.483	0.483	1
ASV0044	0.36	0.36	0.483	1	1	0.483	0.483	1
ASV0046	0.36	0.36	0.483	1	1	0.483	0.483	1
ASV0048	0.36	0.36	1	1	0.483	1	0.483	0.483
ASV0049	0.468	0.468	0.978	0.978	0.538	1	0.538	0.538
ASV0054	0.7	0.622	1	1	1	1	1	1
ASV0055	0.575	0.533	0.727	0.727	0.727	0.967	0.967	0.967
ASV0061	0.772	0.772	0.801	0.801	0.801	1	0.801	0.801
ASV0063	0.008	0.071	0.606	0.023	0.428	0.019	0.687	0.019
ASV0064	0.298	0.298	0.329	0.329	0.329	1	1	1
ASV0065	0.36	0.36	0.483	1	1	0.483	0.483	1
ASV0066	0.131	0.131	1	0.12	1	0.12	1	0.12
ASV0070	0.36	0.36	1	1	0.483	1	0.483	0.483
ASV0072	0.066	0.297	0.383	0.466	0.466	0.383	0.466	0.383
ASV0073	0.492	0.629	0.643	0.643	0.738	0.89	0.756	0.77
ASV0076	0.36	0.36	1	1	0.483	1	0.483	0.483
ASV0077	0.286	0.952	0.717	0.93	0.717	0.717	0.93	0.717
ASV0079	0.512	0.512	0.747	0.747	0.747	1	1	1
ASV0081	0.36	0.36	0.483	1	1	0.483	0.483	1
ASV0082	0.36	0.36	0.483	1	1	0.483	0.483	1
ASV0084	0.118	0.152	1	0.123	1	0.123	1	0.123
ASV0089	0.287	0.229	0.264	0.264	0.264	1	1	1
ASV0090	0.36	0.36	1	1	0.483	1	0.483	0.483
ASV0092	0.512	0.512	0.747	0.747	0.747	1	1	1
ASV0104	0.131	0.131	1	0.12	1	0.12	1	0.12
ASV0105	0.36	0.36	0.483	1	1	0.483	0.483	1
ASV0106	0.634	0.634	0.926	0.926	0.926	1	0.985	0.985
ASV0108	0.36	0.36	0.483	1	1	0.483	0.483	1
ASV0112	0.512	0.512	0.747	0.747	0.747	1	1	1
ASV0114	0.36	0.36	0.483	1	1	0.483	0.483	1
ASV0116	0.123	0.298	0.777	0.373	0.777	0.345	0.931	0.345
ASV0118	0.856	0.763	0.904	0.904	0.925	0.904	0.904	0.904
ASV0119	0.768	0.605	0.954	0.954	0.954	0.954	0.954	0.954
ASV0120	0.36	0.36	1	1	0.483	1	0.483	0.483
ASV0124	0.43	0.43	0.615	0.615	0.462	1	0.363	0.363
ASV0125	0.36	0.36	0.483	1	1	0.483	0.483	1
ASV0127	0.36	0.36	0.483	1	1	0.483	0.483	1
ASV0129	0.36	0.36	1	1	0.483	1	0.483	0.483
ASV0130	0.36	0.36	1	1	0.483	1	0.483	0.483
ASV0133	0.36	0.36	1	1	0.483	1	0.483	0.483
ASV0135	0.124	0.626	0.619	0.958	0.599	0.619	0.619	0.599
ASV0137	0.297	0.448	1	1	0.557	1	0.557	0.557
ASV0147	0.36	0.36	1	1	0.483	1	0.483	0.483
ASV0148	0.36	0.36	0.483	1	1	0.483	0.483	1
ASV0149	0.36	0.36	1	1	0.483	1	0.483	0.483
ASV0150	0.872	0.872	0.768	0.768	0.962	1	0.768	0.768
ASV0154	0.2	0.2	1	1	0.212	1	0.212	0.212
ASV0156	0.36	0.36	1	1	0.483	1	0.483	0.483
ASV0157	0.131	0.131	1	0.12	1	0.12	1	0.12
ASV0159	0.36	0.36	1	1	0.483	1	0.483	0.483
ASV0160	0.36	0.36	0.483	1	1	0.483	0.483	1
ASV0164	0.36	0.36	1	1	0.483	1	0.483	0.483
ASV0166	0.721	0.721	0.707	0.707	0.707	1	0.707	0.707
ASV0172	0.36	0.36	0.483	1	1	0.483	0.483	1
ASV0178	0.36	0.36	0.483	1	1	0.483	0.483	1
ASV0188	0.36	0.36	0.483	1	1	0.483	0.483	1
ASV0193	0.244	0.454	0.867	0.761	0.867	0.761	0.875	0.761
ASV0200	0.36	0.36	1	1	0.483	1	0.483	0.483
ASV0203	0.36	0.36	1	1	0.483	1	0.483	0.483
ASV0205	0.36	0.36	1	1	0.483	1	0.483	0.483
ASV0206	0.723	0.723	0.474	0.474	1	0.774	0.474	0.474
ASV0208	0.512	0.512	0.747	0.747	0.747	1	1	1
ASV0209	0.323	0.405	0.487	1	1	0.487	0.487	1
ASV0211	0.512	0.512	0.747	0.747	0.747	1	1	1
ASV0214	0.36	0.36	1	1	0.483	1	0.483	0.483
ASV0216	0.36	0.36	1	1	0.483	1	0.483	0.483
ASV0218	0.292	0.39	0.444	1	1	0.444	0.444	1
ASV0220	0.088	0.36	0.654	1	0.283	0.654	0.39	0.283
ASV0221	0.36	0.36	1	1	0.483	1	0.483	0.483
ASV0222	0.36	0.36	1	1	0.483	1	0.483	0.483
ASV0223	0.35	0.214	0.969	0.486	0.946	0.486	0.946	0.486
ASV0224	0.36	0.36	0.483	1	1	0.483	0.483	1
ASV0225	0.36	0.36	1	1	0.483	1	0.483	0.483
ASV0227	0.36	0.36	1	1	0.483	1	0.483	0.483
ASV0228	1	1	0.55	0.55	1	1	0.55	0.55
ASV0229	0.131	0.131	1	0.12	1	0.12	1	0.12
ASV0230	0.215	0.215	0.235	1	1	0.235	0.235	1
ASV0234	0.36	0.36	1	1	0.483	1	0.483	0.483
ASV0235	0.36	0.36	1	1	0.483	1	0.483	0.483
ASV0236	0.644	0.644	1	1	1	1	1	1
ASV0237	0.573	0.733	0.868	0.868	0.868	0.882	0.868	0.868
ASV0240	0.272	0.42	0.924	0.455	0.924	0.455	0.924	0.455
ASV0242	0.088	0.708	0.503	1	0.512	0.503	0.705	0.512
ASV0246	0.36	0.36	1	1	0.483	1	0.483	0.483
ASV0247	0.054	0.696	0.861	0.285	0.143	0.314	0.143	0.089
ASV0248	0.062	0.229	0.705	1	0.16	0.705	0.189	0.16
ASV0249	0.36	0.36	0.483	1	1	0.483	0.483	1
ASV0255	0.36	0.36	1	1	0.483	1	0.483	0.483
ASV0257	0.726	0.372	0.857	0.857	0.857	0.857	0.857	1
ASV0260	0.131	0.131	1	0.12	1	0.12	1	0.12
ASV0261	0.36	0.36	0.483	1	1	0.483	0.483	1
ASV0262	0.36	0.36	1	1	0.483	1	0.483	0.483
ASV0264	0.512	0.512	0.747	0.747	0.747	1	1	1
ASV0269	0.512	0.512	0.747	0.747	0.747	1	1	1
ASV0273	0.693	0.387	0.901	0.901	0.901	0.901	0.901	1
ASV0278	0.36	0.36	1	1	0.483	1	0.483	0.483
ASV0281	0.36	0.36	0.483	1	1	0.483	0.483	1
ASV0282	0.36	0.36	0.483	1	1	0.483	0.483	1
ASV0285	0.36	0.36	1	1	0.483	1	0.483	0.483
ASV0286	0.36	0.36	1	1	0.483	1	0.483	0.483
ASV0298	0.36	0.36	0.483	1	1	0.483	0.483	1
ASV0304	0.36	0.36	1	1	0.483	1	0.483	0.483
ASV0310	0.36	0.36	0.483	1	1	0.483	0.483	1
ASV0319	0.36	0.36	0.483	1	1	0.483	0.483	1
ASV0321	0.512	0.512	0.747	0.747	0.747	1	1	1
ASV0322	0.36	0.36	1	1	0.483	1	0.483	0.483
ASV0323	0.512	0.512	0.747	0.747	0.747	1	1	1
ASV0324	0.512	0.512	0.747	0.747	0.747	1	1	1
ASV0329	0.131	0.131	1	0.12	1	0.12	1	0.12
ASV0330	0.36	0.36	1	1	0.483	1	0.483	0.483
ASV0332	0.512	0.512	0.747	0.747	0.747	1	1	1
ASV0333	0.36	0.36	1	1	0.483	1	0.483	0.483
ASV0335	0.512	0.512	0.747	0.747	0.747	1	1	1
ASV0338	0.512	0.512	0.747	0.747	0.747	1	1	1
ASV0346	0.36	0.36	1	1	0.483	1	0.483	0.483
ASV0352	0.512	0.512	0.747	0.747	0.747	1	1	1
ASV0369	0.131	0.131	1	0.12	1	0.12	1	0.12
ASV0370	0.191	0.593	0.942	0.463	0.705	0.463	0.705	0.463
ASV0373	0.36	0.36	1	1	0.483	1	0.483	0.483
ASV0375	0.094	0.094	0.072	1	1	0.076	0.072	1
ASV0377	0.512	0.512	0.747	0.747	0.747	1	1	1
ASV0381	0.512	0.512	0.747	0.747	0.747	1	1	1
ASV0384	0.36	0.36	1	1	0.483	1	0.483	0.483
ASV0386	1	0.696	0.799	0.799	0.799	0.799	0.799	0.799
ASV0390	0.394	0.314	0.423	0.423	0.423	1	1	1
ASV0394	0.512	0.512	0.747	0.747	0.747	1	1	1
ASV0395	0.512	0.512	0.747	0.747	0.747	1	1	1
ASV0396	0.463	0.463	0.509	0.35	1	0.509	0.509	0.35
ASV0397	0.001	0.009	0.361	0.003	0.361	0.002	0.895	0.002
ASV0399	0.36	0.36	0.483	1	1	0.483	0.483	1
ASV0400	0.36	0.36	1	1	0.483	1	0.483	0.483
ASV0401	0.512	0.512	0.914	0.914	0.632	1	0.632	0.632
ASV0406	0.241	0.241	0.173	0.9	1	0.275	0.173	0.9
ASV0414	0.36	0.36	0.483	1	1	0.483	0.483	1
ASV0418	0.36	0.36	1	1	0.483	1	0.483	0.483
ASV0419	0.347	0.347	0.458	1	1	0.458	0.458	1
ASV0420	0.36	0.36	1	1	0.483	1	0.483	0.483
ASV0421	0.391	0.391	1	1	0.486	1	0.486	0.486
ASV0424	0.36	0.36	0.483	1	1	0.483	0.483	1
ASV0425	0.36	0.36	1	1	0.483	1	0.483	0.483
ASV0430	0.36	0.36	0.483	1	1	0.483	0.483	1
ASV0432	0.297	0.113	0.976	0.288	0.793	0.288	0.793	0.355
ASV0433	0.229	0.229	1	1	0.255	1	0.255	0.255
ASV0434	0.304	0.434	1	1	0.529	1	0.529	0.529
ASV0438	0.229	0.676	0.705	1	0.705	0.705	0.705	0.705
ASV0442	0.36	0.36	1	1	0.483	1	0.483	0.483
ASV0448	0.512	0.512	0.747	0.747	0.747	1	1	1
ASV0452	0.36	0.36	0.483	1	1	0.483	0.483	1
ASV0454	0.36	0.36	1	1	0.483	1	0.483	0.483
ASV0459	0.36	0.36	1	1	0.483	1	0.483	0.483
ASV0460	0.702	0.269	0.721	0.721	0.721	0.721	0.721	1
ASV0464	0.512	0.512	0.747	0.747	0.747	1	1	1
ASV0476	0.471	0.339	0.562	0.935	0.935	0.562	0.562	0.935
ASV0478	0.36	0.36	1	1	0.483	1	0.483	0.483
ASV0479	0.131	0.131	1	0.12	1	0.12	1	0.12
ASV0485	0.126	0.119	0.984	0.109	0.984	0.109	0.984	0.109
ASV0490	0.512	0.512	0.747	0.747	0.747	1	1	1
ASV0491	0.36	0.36	1	1	0.483	1	0.483	0.483
ASV0492	0.723	0.723	0.474	0.474	1	0.774	0.474	0.474
ASV0494	0.829	0.158	1	0.614	0.614	0.614	0.614	0.935
ASV0501	0.36	0.36	0.483	1	1	0.483	0.483	1
ASV0507	0.131	0.131	1	0.12	1	0.12	1	0.12
ASV0508	0.512	0.512	0.747	0.747	0.747	1	1	1
ASV0509	0.36	0.36	1	1	0.483	1	0.483	0.483
ASV0511	0.512	0.512	0.747	0.747	0.747	1	1	1
ASV0512	0.36	0.36	0.483	1	1	0.483	0.483	1
ASV0514	0.36	0.36	0.483	1	1	0.483	0.483	1
ASV0516	0.726	0.726	0.857	0.857	0.857	1	0.857	0.857
ASV0525	0.36	0.36	1	1	0.483	1	0.483	0.483
ASV0529	0.36	0.36	0.483	1	1	0.483	0.483	1
ASV0532	0.278	0.278	0.214	0.214	0.214	1	0.811	0.811
ASV0534	0.36	0.36	1	1	0.483	1	0.483	0.483
ASV0535	0.36	0.36	0.483	1	1	0.483	0.483	1
ASV0536	0.36	0.36	0.483	1	1	0.483	0.483	1
ASV0542	0.512	0.512	0.747	0.747	0.747	1	1	1
ASV0543	0.36	0.36	1	1	0.483	1	0.483	0.483
ASV0545	0.512	0.512	0.747	0.747	0.747	1	1	1
ASV0551	0.872	0.278	0.962	0.768	0.768	0.768	0.768	1
ASV0553	0.36	0.36	0.483	1	1	0.483	0.483	1
ASV0558	0.003	0.024	0.734	0.63	0.003	0.574	0.003	0.003
ASV0561	0.36	0.36	1	1	0.483	1	0.483	0.483
ASV0565	0.512	0.512	0.747	0.747	0.747	1	1	1
ASV0566	0.36	0.36	1	1	0.483	1	0.483	0.483
ASV0570	0.36	0.36	0.483	1	1	0.483	0.483	1
ASV0571	0.36	0.36	0.599	0.283	1	0.483	0.599	0.283
ASV0572	0.36	0.36	1	1	0.483	1	0.483	0.483
ASV0573	0.36	0.36	1	1	0.483	1	0.483	0.483
ASV0575	0.886	0.289	0.745	0.745	0.745	0.745	0.889	0.745
ASV0578	0.512	0.512	0.747	0.747	0.747	1	1	1
ASV0582	0.94	0.708	0.845	0.845	0.845	0.845	0.845	0.845
ASV0585	0.128	0.814	0.556	1	0.556	0.556	0.879	0.556
ASV0595	0.512	0.512	0.747	0.747	0.747	1	1	1
ASV0598	0.36	0.36	1	1	0.483	1	0.483	0.483
ASV0599	0.512	0.512	0.747	0.747	0.747	1	1	1
ASV0600	0.979	0.299	1	0.75	0.75	0.75	0.75	1
ASV0602	0.36	0.36	0.483	1	1	0.483	0.483	1
ASV0603	0.872	0.6	0.81	0.81	0.81	0.81	0.81	0.81
ASV0604	0.36	0.36	1	1	0.483	1	0.483	0.483
ASV0605	0.515	0.573	0.727	0.727	0.704	0.953	0.654	0.654
ASV0606	0.957	0.478	0.872	0.882	0.872	0.872	0.872	0.872
ASV0607	0.878	0.669	0.857	0.857	0.857	0.857	0.857	0.857
ASV0610	0.36	0.36	0.483	1	1	0.483	0.483	1
ASV0611	0.36	0.36	1	1	0.483	1	0.483	0.483
ASV0615	0.36	0.36	1	1	0.483	1	0.483	0.483
ASV0616	0.125	0.334	0.334	1	0.8	0.334	0.344	0.8
ASV0617	0.131	0.131	1	0.12	1	0.12	1	0.12
ASV0620	0.718	0.053	0.51	0.23	0.354	0.354	0.51	0.449
ASV0621	0.447	0.888	0.6	0.6	0.6	0.681	0.6	0.6
ASV0623	0.182	0.099	0.104	0.104	0.104	0.959	0.959	1
ASV0626	0.512	0.512	0.747	0.747	0.747	1	1	1
ASV0628	0.36	0.36	0.483	1	1	0.483	0.483	1
ASV0633	0.276	0.099	0.94	0.25	0.81	0.25	0.81	0.302
ASV0634	0.151	0.067	0.962	0.126	0.827	0.126	0.827	0.154
ASV0652	0.131	0.131	1	0.12	1	0.12	1	0.12
ASV0653	0.149	0.149	0.142	1	1	0.142	0.142	1
ASV0654	0.36	0.36	0.483	1	1	0.483	0.483	1
ASV0655	0.36	0.36	1	1	0.483	1	0.483	0.483
ASV0656	0.296	0.047	1	0.539	0.107	0.539	0.107	0.366
ASV0657	0.17	0.17	1	1	0.169	1	0.169	0.169
ASV0659	0.062	0.21	0.739	0.97	0.151	0.739	0.175	0.161
ASV0661	0.131	0.131	1	0.12	1	0.12	1	0.12
ASV0663	0.36	0.36	1	1	0.483	1	0.483	0.483
ASV0664	0.36	0.36	0.483	1	1	0.483	0.483	1
ASV0665	0.67	0.294	0.878	0.803	0.803	0.803	0.803	0.803
ASV0666	0.592	0.592	0.82	0.82	0.818	1	0.818	0.818
ASV0668	0.923	0.991	0.947	0.947	0.947	0.947	0.947	0.947
ASV0670	0.884	0.706	0.879	0.879	0.879	0.879	0.879	0.879
ASV0671	0.181	0.181	1	1	0.184	1	0.184	0.184
ASV0673	0.778	0.692	0.719	0.719	0.719	0.94	0.719	0.719
ASV0674	0.528	0.33	0.668	0.668	0.668	0.975	0.975	1
ASV0675	0.74	0.74	0.728	0.728	0.728	1	0.728	0.728
ASV0677	0.315	0.46	0.814	0.814	0.814	0.852	0.814	0.814
ASV0678	0.841	0.331	0.907	0.906	0.906	0.906	0.906	1
ASV0680	0.094	0.767	0.493	1	0.493	0.493	0.8	0.493
ASV0681	0.131	0.131	1	0.12	1	0.12	1	0.12
ASV0683	0.408	0.179	0.851	0.425	0.851	0.425	0.851	0.425
ASV0685	0.136	0.944	0.497	1	0.497	0.497	1	0.497
ASV0686	0.131	0.131	1	0.12	1	0.12	1	0.12
ASV0695	0.131	0.131	1	0.12	1	0.12	1	0.12
ASV0699	0.36	0.36	1	1	0.483	1	0.483	0.483
ASV0700	0.36	0.36	1	1	0.483	1	0.483	0.483
ASV0702	0.443	0.376	0.5	0.922	0.922	0.577	0.5	0.922
ASV0703	0.512	0.512	0.747	0.747	0.747	1	1	1
ASV0704	0.36	0.36	0.483	1	1	0.483	0.483	1
ASV0711	0.104	0.104	0.085	1	1	0.088	0.085	1
ASV0712	0.36	0.36	1	1	0.483	1	0.483	0.483
ASV0713	0.36	0.36	0.483	1	1	0.483	0.483	1
ASV0714	0.36	0.36	1	1	0.483	1	0.483	0.483
ASV0716	0.347	0.347	0.414	0.414	0.414	1	1	1
ASV0720	0.36	0.36	0.483	1	1	0.483	0.483	1
ASV0721	0.36	0.36	0.483	1	1	0.483	0.483	1
ASV0722	0.36	0.36	1	1	0.483	1	0.483	0.483
ASV0723	0.949	0.6	0.763	0.763	0.763	0.763	0.763	0.763
ASV0724	0.273	0.5	0.667	1	0.92	0.667	0.667	0.92
ASV0727	0.36	0.36	1	1	0.483	1	0.483	0.483
ASV0729	0.67	0.67	0.894	0.894	0.894	1	0.894	0.894
ASV0730	0.36	0.36	1	1	0.483	1	0.483	0.483
ASV0734	0.36	0.36	1	1	0.483	1	0.483	0.483
ASV0735	0.36	0.36	1	1	0.483	1	0.483	0.483
ASV0736	0.287	0.468	0.599	1	0.972	0.599	0.599	0.972
ASV0738	0.445	0.325	0.576	0.926	0.926	0.576	0.576	0.926
ASV0740	0.301	0.439	1	1	0.539	1	0.539	0.539
ASV0744	0.512	0.512	0.747	0.747	0.747	1	1	1
ASV0748	0.414	0.259	0.589	0.858	0.858	0.589	0.589	0.858
ASV0749	0.267	0.643	0.805	0.743	0.457	0.786	0.457	0.457
ASV0750	0.512	0.512	0.747	0.747	0.747	1	1	1
ASV0751	0.512	0.512	0.747	0.747	0.747	1	1	1
ASV0753	0.512	0.512	0.747	0.747	0.747	1	1	1
ASV0758	0.36	0.36	1	1	0.483	1	0.483	0.483
ASV0759	0.36	0.36	1	1	0.483	1	0.483	0.483
ASV0760	0.586	0.514	0.75	0.75	0.75	1	1	1
ASV0762	0.988	0.988	0.638	0.638	1	1	0.638	0.638
ASV0763	0.36	0.36	0.483	1	1	0.483	0.483	1
ASV0769	0.512	0.512	0.747	0.747	0.747	1	1	1
ASV0772	0.512	0.512	0.747	0.747	0.747	1	1	1
ASV0776	0.512	0.512	0.747	0.747	0.747	1	1	1
ASV0779	0.36	0.36	1	1	0.483	1	0.483	0.483
ASV0782	0.36	0.36	1	1	0.483	1	0.483	0.483
ASV0784	0.14	0.155	0.959	0.139	0.959	0.139	0.959	0.139
ASV0785	0.512	0.512	0.747	0.747	0.747	1	1	1
ASV0788	0.36	0.36	0.483	1	1	0.483	0.483	1
ASV0793	0.512	0.512	0.747	0.747	0.747	1	1	1
ASV0796	0.512	0.512	0.747	0.747	0.747	1	1	1
ASV0798	0.36	0.36	0.483	1	1	0.483	0.483	1
ASV0801	0.512	0.512	0.747	0.747	0.747	1	1	1
ASV0808	0.131	0.131	1	0.12	1	0.12	1	0.12
ASV0813	0.512	0.512	0.747	0.747	0.747	1	1	1
ASV0814	0.36	0.36	0.483	1	1	0.483	0.483	1
ASV0815	0.512	0.512	0.747	0.747	0.747	1	1	1
ASV0826	0.36	0.36	1	1	0.483	1	0.483	0.483
ASV0827	0.36	0.36	0.483	1	1	0.483	0.483	1
ASV0828	0.512	0.512	0.747	0.747	0.747	1	1	1
ASV0829	0.36	0.36	0.483	1	1	0.483	0.483	1
ASV0842	0.591	0.171	0.736	0.551	0.726	0.551	0.85	0.551
ASV0843	0.765	0.245	0.856	0.723	0.723	0.723	0.723	0.934
ASV0844	0.224	0.782	0.747	0.747	0.747	0.747	0.747	0.747
ASV0845	0.172	0.596	0.763	0.715	0.722	0.653	0.824	0.653
ASV0848	0.36	0.36	1	1	0.483	1	0.483	0.483
ASV0849	0.36	0.36	1	1	0.483	1	0.483	0.483
ASV0851	0.551	0.477	0.749	0.749	0.749	1	1	1
ASV0856	0.096	0.096	1	1	0.076	1	0.076	0.079
ASV0857	0.768	0.575	0.949	0.949	0.949	0.949	0.949	0.949
ASV0858	0.753	0.916	0.325	0.325	0.891	0.891	0.325	0.325
ASV0864	0.673	0.269	0.744	0.744	0.744	0.744	0.744	1
ASV0865	0.36	0.36	1	1	0.483	1	0.483	0.483
ASV0868	0.72	0.522	0.881	0.881	0.881	1	1	1
ASV0872	0.512	0.512	0.747	0.747	0.747	1	1	1
ASV0874	0.36	0.36	0.483	1	1	0.483	0.483	1
ASV0877	0.318	0.447	1	0.608	1	0.608	1	0.608
ASV0878	0.327	0.816	0.823	0.899	0.823	0.823	1	0.823
ASV0884	0.512	0.512	0.747	0.747	0.747	1	1	1
ASV0887	0.36	0.36	0.483	1	1	0.483	0.483	1
ASV0888	0.512	0.512	0.747	0.747	0.747	1	1	1
ASV0889	0.963	0.18	1	0.535	0.535	0.535	0.535	1
ASV0898	0.36	0.36	0.483	1	1	0.483	0.483	1
ASV0908	0.36	0.36	1	1	0.483	1	0.483	0.483
ASV0920	0.36	0.36	1	1	0.483	1	0.483	0.483
ASV0922	0.512	0.512	0.747	0.747	0.747	1	1	1
ASV0929	0.885	0.258	0.923	0.644	0.644	0.644	0.644	0.923
ASV0930	0.36	0.36	1	1	0.483	1	0.483	0.483
ASV0931	0.198	0.352	0.278	0.278	0.278	0.952	0.952	1
ASV0943	0.131	0.131	1	0.12	1	0.12	1	0.12
ASV0945	0.36	0.36	1	1	0.483	1	0.483	0.483
ASV0948	0.36	0.36	1	1	0.483	1	0.483	0.483
ASV0950	0.36	0.36	0.483	1	1	0.483	0.483	1
ASV0957	0.512	0.512	0.747	0.747	0.747	1	1	1
ASV0960	0.36	0.36	0.483	1	1	0.483	0.483	1
ASV0961	0.229	0.676	0.705	1	0.705	0.705	0.705	0.705
ASV0969	0.512	0.512	0.747	0.747	0.747	1	1	1
ASV0974	0.512	0.512	0.747	0.747	0.747	1	1	1
ASV0977	0.36	0.36	1	1	0.483	1	0.483	0.483
ASV0979	0.215	0.215	1	1	0.235	1	0.235	0.235
ASV0981	1	0.295	1	0.729	0.729	0.729	0.729	1
ASV0988	0.36	0.36	1	1	0.483	1	0.483	0.483
ASV0998	0.131	0.131	1	0.12	1	0.12	1	0.12
ASV1004	0.36	0.36	1	1	0.483	1	0.483	0.483
ASV1008	0.36	0.36	1	1	0.483	1	0.483	0.483
ASV1015	0.36	0.36	1	1	0.483	1	0.483	0.483
ASV1022	0.36	0.36	0.483	1	1	0.483	0.483	1
ASV1035	0.131	0.131	1	0.12	1	0.12	1	0.12
ASV1037	0.555	0.513	0.855	0.855	0.959	0.855	0.855	0.855
ASV1038	0	0	0.781	0	0.781	0	1	0
ASV1042	0.36	0.36	0.483	1	1	0.483	0.483	1
ASV1043	0.36	0.36	1	1	0.483	1	0.483	0.483
ASV1045	0.36	0.36	1	1	0.483	1	0.483	0.483
ASV1046	0.297	0.584	0.914	0.914	0.739	0.914	0.739	0.739
ASV1047	0.36	0.36	0.483	1	1	0.483	0.483	1
ASV1049	0.59	0.59	0.822	0.822	0.814	1	0.814	0.814
ASV1050	0.441	0.831	0.942	0.79	0.79	0.79	0.79	0.79
ASV1054	0.436	0.354	0.673	0.901	0.901	0.673	0.673	0.901
ASV1061	0.36	0.36	1	1	0.483	1	0.483	0.483
ASV1064	0.36	0.36	0.483	1	1	0.483	0.483	1
ASV1065	0.654	0.654	0.634	0.672	1	0.672	0.634	0.672
ASV1068	0.251	0.11	0.167	0.887	0.887	0.167	0.167	0.887
ASV1069	0.512	0.512	0.747	0.747	0.747	1	1	1
ASV1070	0.36	0.36	0.483	1	1	0.483	0.483	1
ASV1071	0.36	0.36	1	1	0.483	1	0.483	0.483
ASV1079	0.36	0.36	0.483	1	1	0.483	0.483	1
ASV1084	0.787	0.787	0.238	0.243	0.809	1	0.238	0.238
ASV1086	0.36	0.36	0.483	1	1	0.483	0.483	1
ASV1088	0.831	0.292	0.95	0.879	0.879	0.879	0.879	0.89
ASV1089	0.812	0.246	0.993	0.795	0.795	0.795	0.795	0.914
ASV1090	0.235	0.39	0.377	0.386	0.377	0.937	0.937	0.937
ASV1091	0.36	0.36	1	1	0.483	1	0.483	0.483
ASV1092	0.131	0.131	1	0.12	1	0.12	1	0.12
ASV1094	0.197	0.846	0.563	0.947	0.563	0.563	1	0.563
ASV1095	0.512	0.512	0.747	0.747	0.747	1	1	1
ASV1099	0.36	0.36	0.483	1	1	0.483	0.483	1
ASV1101	0.057	0.025	0.08	0.362	0.684	0.07	0.08	0.506
ASV1102	0.36	0.36	1	1	0.483	1	0.483	0.483
ASV1106	0.36	0.36	1	1	0.483	1	0.483	0.483
ASV1113	0.36	0.36	1	1	0.483	1	0.483	0.483
ASV1117	0.139	0.246	0.966	1	0.21	0.966	0.21	0.21
ASV1127	0.338	0.311	0.416	0.963	0.963	0.416	0.416	0.963
ASV1131	0.36	0.36	0.483	1	1	0.483	0.483	1
ASV1137	0.36	0.36	0.483	1	1	0.483	0.483	1
ASV1138	0.36	0.36	1	1	0.483	1	0.483	0.483
ASV1146	0.104	0.723	0.55	1	0.55	0.55	0.729	0.55
ASV1148	0.36	0.36	0.483	1	1	0.483	0.483	1
ASV1149	0.196	0.65	0.668	1	0.668	0.668	0.668	0.668
ASV1150	0.131	0.368	0.984	0.776	0.187	0.776	0.187	0.187
ASV1152	0.36	0.36	1	1	0.483	1	0.483	0.483
ASV1153	0.841	0.841	0.906	0.906	0.907	1	0.906	0.906
ASV1154	0.575	0.575	0.952	0.952	1	0.952	0.952	0.952
ASV1155	0.095	0.095	1	1	0.074	1	0.074	0.078
ASV1160	0.36	0.36	0.483	1	1	0.483	0.483	1
ASV1162	0.36	0.36	0.483	1	1	0.483	0.483	1
ASV1163	0.36	0.36	1	1	0.483	1	0.483	0.483
ASV1165	0.491	0.277	0.867	0.867	0.777	0.867	0.777	0.867
ASV1166	0.512	0.512	0.747	0.747	0.747	1	1	1
ASV1168	0.36	0.36	1	1	0.483	1	0.483	0.483
ASV1172	0.36	0.36	1	1	0.483	1	0.483	0.483
ASV1174	0.36	0.36	0.483	1	1	0.483	0.483	1
ASV1179	0.131	0.131	1	0.12	1	0.12	1	0.12
ASV1181	0.61	0.175	1	0.661	0.539	0.661	0.539	0.661
ASV1185	0.36	0.36	0.483	1	1	0.483	0.483	1
ASV1187	0.131	0.131	1	0.12	1	0.12	1	0.12
ASV1188	0.36	0.36	0.483	1	1	0.483	0.483	1
ASV1191	0.131	0.131	1	0.12	1	0.12	1	0.12
ASV1193	0.36	0.36	0.483	1	1	0.483	0.483	1
ASV1196	0.36	0.36	0.483	1	1	0.483	0.483	1
ASV1197	0.088	0.088	0.067	1	1	0.071	0.067	1
ASV1206	0.473	0.574	1	0.888	1	0.888	1	0.888
ASV1208	0.878	0.432	0.697	0.697	0.697	0.714	0.714	0.697
ASV1210	0.422	0.422	1	1	0.494	1	0.494	0.494
ASV1215	0.661	0.423	0.939	0.939	0.939	0.967	0.967	0.967
ASV1220	0.397	0.337	0.494	0.961	0.961	0.494	0.494	0.961
ASV1221	0.581	0.623	0.971	0.971	0.971	0.971	0.971	0.971
ASV1222	0.42	0.318	0.494	1	1	0.494	0.494	1
ASV1224	0.125	0.234	0.474	0.611	0.748	0.474	0.567	0.567
ASV1226	0.405	0.175	0.647	0.647	0.647	0.647	0.647	0.647
ASV1227	0.36	0.36	0.483	1	1	0.483	0.483	1
ASV1232	0.287	0.765	0.759	0.966	0.759	0.759	0.759	0.759
ASV1234	0.483	0.193	0.311	0.311	0.311	0.88	0.918	0.88
ASV1235	0.36	0.36	1	1	0.483	1	0.483	0.483
ASV1238	0.055	0.044	0.017	0.915	0.915	0.033	0.017	0.915
ASV1241	0.512	0.512	0.747	0.747	0.747	1	1	1
ASV1242	0.36	0.36	0.483	1	1	0.483	0.483	1
ASV1244	0.287	0.468	0.972	1	0.599	0.972	0.599	0.599
ASV1247	0.36	0.36	1	1	0.483	1	0.483	0.483
ASV1249	0.113	0.239	0.843	0.253	0.843	0.253	0.964	0.253
ASV1250	0.36	0.36	0.483	1	1	0.483	0.483	1
ASV1252	0.073	0.137	0.953	0.083	0.906	0.083	0.906	0.083
ASV1253	0.131	0.131	1	0.12	1	0.12	1	0.12
ASV1254	0.012	0.187	0.278	0.147	0.278	0.048	0.94	0.048
ASV1256	0.642	0.252	0.689	0.689	0.689	0.689	0.689	0.892
ASV1258	0.549	0.549	0.867	0.867	0.717	1	0.717	0.717
ASV1259	0.158	0.158	1	1	0.153	1	0.153	0.153
ASV1260	0.862	0.862	0.852	0.852	0.944	1	0.852	0.852
ASV1261	0.36	0.36	1	1	0.483	1	0.483	0.483
ASV1262	0.36	0.36	0.483	1	1	0.483	0.483	1
ASV1263	0.582	0.582	0.83	0.83	0.795	1	0.795	0.795
ASV1264	0.165	0.694	0.612	0.709	0.612	0.612	1	0.612
ASV1266	0.36	0.36	1	1	0.483	1	0.483	0.483
ASV1269	0.659	0.127	1	0.659	0.461	0.659	0.461	0.681
ASV1270	0.122	0.193	0.995	0.148	0.995	0.148	0.995	0.148
ASV1271	0.083	0.759	0.531	0.531	0.463	0.463	0.704	0.463
ASV1273	0.157	0.157	0.966	0.966	0.104	1	0.104	0.104
ASV1274	0.107	0.107	1	1	0.088	1	0.088	0.091
ASV1277	0.36	0.36	0.483	1	1	0.483	0.483	1
ASV1278	0.36	0.36	1	1	0.483	1	0.483	0.483
ASV1279	0.36	0.36	0.483	1	1	0.483	0.483	1
ASV1284	0.755	0.755	0.821	0.821	0.821	1	0.821	0.821
ASV1288	0.541	0.523	0.747	0.747	0.747	0.985	0.985	0.985
ASV1289	0.184	0.342	0.273	0.388	0.273	0.96	0.976	0.96
ASV1291	0.487	0.259	0.661	0.425	0.715	0.481	0.715	0.425
ASV1293	0.365	0.691	0.836	0.836	0.632	0.836	0.632	0.632
ASV1296	0.131	0.131	1	0.12	1	0.12	1	0.12
ASV1297	0.535	0.398	0.641	0.898	0.898	0.689	0.641	0.898
ASV1298	0.512	0.512	0.747	0.747	0.747	1	1	1
ASV1299	0.36	0.36	0.483	1	1	0.483	0.483	1
ASV1300	0.36	0.36	1	1	0.483	1	0.483	0.483
ASV1301	0.241	0.612	0.772	1	0.772	0.772	0.772	0.772
ASV1302	0.131	0.131	1	0.12	1	0.12	1	0.12
ASV1304	0.243	0.604	0.781	1	0.781	0.781	0.781	0.781
ASV1305	0.512	0.512	0.747	0.747	0.747	1	1	1
ASV1306	0.131	0.131	1	0.12	1	0.12	1	0.12
ASV1310	0.841	0.331	0.907	0.906	0.906	0.906	0.906	1
ASV1311	0.36	0.36	1	1	0.483	1	0.483	0.483
ASV1313	0.456	0.637	0.853	0.853	0.7	0.853	0.7	0.7
ASV1314	0.36	0.36	0.483	1	1	0.483	0.483	1
ASV1315	0.36	0.36	1	1	0.483	1	0.483	0.483
ASV1320	0.36	0.36	1	1	0.483	1	0.483	0.483
ASV1324	0.36	0.36	0.483	1	1	0.483	0.483	1
ASV1326	0.36	0.36	1	1	0.483	1	0.483	0.483
ASV1327	0.131	0.131	1	0.12	1	0.12	1	0.12
ASV1333	0.319	0.066	1	0.214	0.553	0.214	0.553	0.407
ASV1334	0.36	0.36	1	1	0.483	1	0.483	0.483
ASV1337	0.36	0.36	0.483	1	1	0.483	0.483	1
ASV1339	0.36	0.36	0.483	1	1	0.483	0.483	1
ASV1341	0.512	0.512	0.747	0.747	0.747	1	1	1
ASV1350	0.27	0.307	0.714	0.713	0.943	0.713	0.714	0.713
ASV1352	0.36	0.36	1	1	0.483	1	0.483	0.483
ASV1356	0.255	0.557	0.84	1	0.793	0.84	0.794	0.793
ASV1370	0.512	0.512	0.747	0.747	0.747	1	1	1
ASV1372	0.36	0.36	1	1	0.483	1	0.483	0.483
ASV1373	0.36	0.36	0.483	1	1	0.483	0.483	1
ASV1377	0.36	0.36	1	1	0.483	1	0.483	0.483
ASV1379	0.401	0.053	0.905	0.22	0.388	0.22	0.388	0.388
ASV1380	0.512	0.512	0.747	0.747	0.747	1	1	1
ASV1382	0.355	0.428	0.978	0.978	0.488	0.978	0.488	0.488
ASV1385	0.131	0.131	1	0.12	1	0.12	1	0.12
ASV1386	0.36	0.36	1	1	0.483	1	0.483	0.483
ASV1387	0.13	0.184	0.953	0.149	0.953	0.149	0.953	0.149
ASV1392	0.131	0.131	1	0.12	1	0.12	1	0.12
ASV1395	0.512	0.512	0.747	0.747	0.747	1	1	1
ASV1396	0.689	0.602	0.936	0.936	0.936	0.936	0.936	0.936
ASV1397	0.36	0.36	1	1	0.483	1	0.483	0.483
ASV1398	0.171	0.171	1	1	0.171	1	0.171	0.171
ASV1401	0.872	0.872	0.768	0.768	0.962	1	0.768	0.768
ASV1402	0.512	0.512	0.747	0.747	0.747	1	1	1
ASV1404	0.116	0.724	0.606	0.615	0.606	0.606	0.851	0.606
ASV1405	0.36	0.36	0.483	1	1	0.483	0.483	1
ASV1409	0.846	0.616	0.585	0.585	0.809	0.78	0.654	0.585
ASV1422	0.36	0.36	1	1	0.483	1	0.483	0.483
ASV1425	0.286	0.269	0.377	0.973	0.973	0.377	0.377	0.973
ASV1430	0.131	0.131	1	0.12	1	0.12	1	0.12
ASV1434	0.36	0.36	1	1	0.483	1	0.483	0.483
ASV1436	0.512	0.512	0.747	0.747	0.747	1	1	1
ASV1439	0.36	0.36	0.483	1	1	0.483	0.483	1
ASV1443	0.273	0.326	0.371	1	1	0.371	0.371	1
ASV1444	0.512	0.512	0.747	0.747	0.747	1	1	1
ASV1446	0.36	0.36	0.483	1	1	0.483	0.483	1
ASV1453	0.131	0.131	1	0.12	1	0.12	1	0.12
ASV1454	0.36	0.36	1	1	0.483	1	0.483	0.483
ASV1455	0.131	0.131	1	0.12	1	0.12	1	0.12
ASV1458	0.463	0.162	0.528	0.733	0.733	0.51	0.51	1
ASV1463	0.131	0.131	1	0.12	1	0.12	1	0.12
ASV1465	0.512	0.512	0.747	0.747	0.747	1	1	1
ASV1467	0.36	0.36	0.483	1	1	0.483	0.483	1
ASV1468	0.602	0.213	0.655	0.655	0.655	0.655	0.655	0.908
ASV1470	0.924	0.511	1	1	1	1	1	1
ASV1471	0.512	0.512	0.747	0.747	0.747	1	1	1
ASV1476	0.36	0.36	0.483	1	1	0.483	0.483	1
ASV1477	0.36	0.36	1	1	0.483	1	0.483	0.483
ASV1478	0.916	0.467	0.878	0.878	0.878	0.878	0.878	0.878
ASV1480	0.908	0.314	1	0.826	0.826	0.826	0.826	1
ASV1489	0.391	0.335	0.486	1	1	0.486	0.486	1
ASV1492	0.699	0.259	0.888	0.814	0.73	0.814	0.73	0.814
ASV1498	0.36	0.36	0.483	1	1	0.483	0.483	1
ASV1499	0.512	0.512	0.747	0.747	0.747	1	1	1
ASV1500	0.512	0.512	0.747	0.747	0.747	1	1	1
ASV1502	0.786	0.578	0.925	0.925	0.925	0.925	0.925	0.925
ASV1503	0.512	0.512	0.747	0.747	0.747	1	1	1
ASV1504	0.36	0.36	1	1	0.483	1	0.483	0.483
ASV1506	0.512	0.512	0.747	0.747	0.747	1	1	1
ASV1510	0.36	0.36	1	1	0.483	1	0.483	0.483
ASV1514	0.003	0.003	1	1	0.001	1	0.001	0.001
ASV1515	0.512	0.512	0.747	0.747	0.747	1	1	1
ASV1517	0.36	0.36	1	1	0.483	1	0.483	0.483
ASV1523	0.299	0.721	0.846	0.893	0.846	0.846	0.846	0.846
ASV1524	0.512	0.512	0.747	0.747	0.747	1	1	1
ASV1525	0.36	0.36	0.483	1	1	0.483	0.483	1
ASV1529	0.159	0.46	0.503	1	0.752	0.503	0.581	0.752
ASV1534	0.872	0.872	0.768	0.768	0.962	1	0.768	0.768
ASV1540	0.36	0.36	0.483	1	1	0.483	0.483	1
ASV1545	0.36	0.36	1	1	0.483	1	0.483	0.483
ASV1547	0.131	0.131	1	0.12	1	0.12	1	0.12
ASV1552	0.36	0.36	0.483	1	1	0.483	0.483	1
ASV1557	0.294	0.443	0.578	0.97	0.97	0.578	0.578	0.97
ASV1561	0.36	0.36	1	1	0.483	1	0.483	0.483
ASV1569	0.131	0.131	1	0.12	1	0.12	1	0.12
ASV1574	0.36	0.36	0.483	1	1	0.483	0.483	1
ASV1577	0.512	0.512	0.747	0.747	0.747	1	1	1
ASV1579	0.565	0.386	0.782	0.782	0.782	0.982	0.982	0.982
ASV1587	0.36	0.36	1	1	0.483	1	0.483	0.483
ASV1588	0.604	0.533	0.503	0.727	0.933	0.727	0.503	0.727
ASV1589	0.36	0.36	1	1	0.483	1	0.483	0.483
ASV1591	0.872	0.872	0.768	0.768	0.962	1	0.768	0.768
ASV1594	0.36	0.36	1	1	0.483	1	0.483	0.483
ASV1596	1	1	0.729	0.729	1	1	0.729	0.729
ASV1597	0.36	0.36	0.483	1	1	0.483	0.483	1
ASV1600	0.36	0.36	1	1	0.483	1	0.483	0.483
ASV1601	0.36	0.36	1	1	0.483	1	0.483	0.483
ASV1602	0.382	0.361	1	1	0.503	1	0.503	0.503
ASV1607	0.36	0.36	1	1	0.483	1	0.483	0.483
ASV1608	0.36	0.36	1	1	0.483	1	0.483	0.483
ASV1622	0.36	0.36	0.483	1	1	0.483	0.483	1
ASV1632	0.36	0.36	0.483	1	1	0.483	0.483	1
ASV1650	0.512	0.512	0.747	0.747	0.747	1	1	1
ASV1659	0.512	0.512	0.747	0.747	0.747	1	1	1
ASV1671	0.36	0.36	1	1	0.483	1	0.483	0.483
ASV1672	0.36	0.36	1	1	0.483	1	0.483	0.483
ASV1673	0.36	0.36	1	1	0.483	1	0.483	0.483
ASV1677	0.512	0.512	0.747	0.747	0.747	1	1	1
ASV1684	0.512	0.512	0.747	0.747	0.747	1	1	1
ASV1685	0.36	0.36	0.483	1	1	0.483	0.483	1
ASV1686	0.512	0.512	0.747	0.747	0.747	1	1	1
ASV1693	0.512	0.512	0.747	0.747	0.747	1	1	1
ASV1695	0.872	0.872	0.768	0.768	0.962	1	0.768	0.768
ASV1698	0.512	0.512	0.747	0.747	0.747	1	1	1
ASV1701	0.36	0.36	1	1	0.483	1	0.483	0.483
ASV1702	0.36	0.36	0.483	1	1	0.483	0.483	1
ASV1706	0.36	0.36	0.483	1	1	0.483	0.483	1
ASV1707	0.36	0.36	1	1	0.483	1	0.483	0.483
ASV1710	0.36	0.36	0.483	1	1	0.483	0.483	1
ASV1711	0.95	0.95	0.78	0.78	1	1	0.78	0.78
ASV1712	0.286	0.286	0.309	0.309	0.309	1	1	1
ASV1716	0.512	0.512	0.747	0.747	0.747	1	1	1
ASV1717	0.36	0.36	1	1	0.483	1	0.483	0.483
ASV1723	0.088	0.088	1	1	0.067	1	0.067	0.071
ASV1726	0.512	0.512	0.747	0.747	0.747	1	1	1
ASV1730	0.39	0.341	0.492	0.958	0.958	0.492	0.492	0.958
ASV1732	0.36	0.36	0.483	1	1	0.483	0.483	1
ASV1736	0.512	0.512	0.747	0.747	0.747	1	1	1
ASV1738	0.215	0.215	0.235	1	1	0.235	0.235	1
ASV1740	0.131	0.131	1	0.12	1	0.12	1	0.12
ASV1744	0.36	0.36	1	1	0.483	1	0.483	0.483
ASV1746	0.36	0.36	0.483	1	1	0.483	0.483	1
ASV1749	0.131	0.131	1	0.12	1	0.12	1	0.12
ASV1752	0.702	0.269	0.721	0.721	0.721	0.721	0.721	1
ASV1754	0.316	0.233	0.289	0.968	0.968	0.325	0.289	0.968
ASV1755	0.36	0.36	0.483	1	1	0.483	0.483	1
ASV1761	0.36	0.36	1	1	0.483	1	0.483	0.483
ASV1768	0.487	0.561	0.819	0.929	0.929	0.819	0.819	0.929
ASV1769	0.111	0.314	0.71	0.356	0.71	0.296	1	0.296
ASV1770	0.68	0.217	0.658	0.658	0.658	0.658	0.658	1
ASV1775	0.36	0.36	0.483	1	1	0.483	0.483	1
ASV1777	0.36	0.36	1	1	0.483	1	0.483	0.483
ASV1779	0.36	0.36	1	1	0.483	1	0.483	0.483
ASV1780	0.512	0.512	0.747	0.747	0.747	1	1	1
ASV1791	0.36	0.36	1	1	0.483	1	0.483	0.483
ASV1792	0.131	0.131	1	0.12	1	0.12	1	0.12
ASV1793	0.36	0.36	0.483	1	1	0.483	0.483	1
ASV1804	0.723	0.723	0.474	0.474	1	0.774	0.474	0.474
ASV1805	0.36	0.36	1	1	0.483	1	0.483	0.483
ASV1814	0.36	0.36	0.483	1	1	0.483	0.483	1
ASV1821	0.025	0.214	0.365	0.219	0.365	0.091	0.955	0.091
ASV1824	0.36	0.36	0.483	1	1	0.483	0.483	1
ASV1829	0.873	0.429	0.854	0.854	0.854	0.854	0.854	0.854
ASV1830	0.36	0.36	1	1	0.483	1	0.483	0.483
ASV1832	0.257	0.257	0.75	0.225	1	0.301	0.75	0.225
ASV1833	0.772	0.772	0.72	0.72	0.784	1	0.72	0.72
ASV1834	0.36	0.36	1	1	0.483	1	0.483	0.483
ASV1835	0.36	0.36	1	1	0.483	1	0.483	0.483
ASV1838	0.114	0.554	0.745	0.43	0.591	0.43	0.735	0.43
ASV1840	0.36	0.36	1	1	0.483	1	0.483	0.483
ASV1841	0.512	0.512	0.747	0.747	0.747	1	1	1
ASV1842	0.512	0.512	0.747	0.747	0.747	1	1	1
ASV1843	0.512	0.512	0.747	0.747	0.747	1	1	1
ASV1845	0.521	0.391	0.83	0.83	0.858	0.83	0.83	0.83
ASV1846	0.607	0.272	0.804	0.804	0.804	0.804	0.804	1
ASV1847	0.131	0.131	1	0.12	1	0.12	1	0.12
ASV1852	0.36	0.36	1	1	0.483	1	0.483	0.483
ASV1854	0.512	0.512	0.747	0.747	0.747	1	1	1
ASV1857	0.36	0.36	1	1	0.483	1	0.483	0.483
ASV1860	0.36	0.36	0.483	1	1	0.483	0.483	1
ASV1863	0.512	0.512	0.747	0.747	0.747	1	1	1
ASV1864	0.36	0.36	0.483	1	1	0.483	0.483	1
ASV1868	0.36	0.36	1	1	0.483	1	0.483	0.483
ASV1870	0.723	0.104	1	0.474	0.474	0.474	0.474	0.774
ASV1874	0.229	0.676	0.705	1	0.705	0.705	0.705	0.705
ASV1875	0.512	0.512	0.747	0.747	0.747	1	1	1
ASV1886	0.36	0.36	1	1	0.483	1	0.483	0.483
ASV1889	0.131	0.131	1	0.12	1	0.12	1	0.12
ASV1896	0.512	0.512	0.747	0.747	0.747	1	1	1
ASV1902	0.131	0.131	1	0.12	1	0.12	1	0.12
ASV1903	0.36	0.36	0.483	1	1	0.483	0.483	1
ASV1905	0.512	0.512	0.747	0.747	0.747	1	1	1
ASV1906	0.36	0.36	0.483	1	1	0.483	0.483	1
ASV1912	0.36	0.36	1	1	0.483	1	0.483	0.483
ASV1914	0.36	0.088	1	0.283	0.599	0.283	0.599	0.483
ASV1920	0.36	0.36	1	1	0.483	1	0.483	0.483
ASV1922	0.36	0.36	1	1	0.483	1	0.483	0.483
ASV1923	0.36	0.36	1	1	0.483	1	0.483	0.483
ASV1924	0.36	0.36	0.483	1	1	0.483	0.483	1
ASV1925	0.131	0.131	1	0.12	1	0.12	1	0.12
ASV1926	0.36	0.36	1	1	0.483	1	0.483	0.483
ASV1934	0.36	0.36	1	1	0.483	1	0.483	0.483
ASV1943	0.36	0.36	0.483	1	1	0.483	0.483	1
ASV1948	0.36	0.36	1	1	0.483	1	0.483	0.483
ASV1954	0.512	0.512	0.747	0.747	0.747	1	1	1
ASV1956	0.36	0.36	0.483	1	1	0.483	0.483	1
ASV1959	0.36	0.36	0.483	1	1	0.483	0.483	1
ASV1962	0.36	0.36	0.483	1	1	0.483	0.483	1
ASV1970	0.512	0.512	0.747	0.747	0.747	1	1	1
ASV1975	0.36	0.36	1	1	0.483	1	0.483	0.483
ASV1976	0.406	0.406	1	1	0.49	1	0.49	0.49
ASV1977	0.36	0.36	1	1	0.483	1	0.483	0.483
ASV1982	0.36	0.36	1	1	0.483	1	0.483	0.483
ASV1990	0.406	0.406	1	1	0.49	1	0.49	0.49
ASV1991	0.36	0.36	1	1	0.483	1	0.483	0.483
ASV1992	0.131	0.131	1	0.12	1	0.12	1	0.12
ASV1999	0.131	0.131	1	0.12	1	0.12	1	0.12
ASV2000	0.454	0.303	0.51	1	1	0.51	0.51	1
ASV2005	0.36	0.36	0.483	1	1	0.483	0.483	1
ASV2016	0.131	0.131	1	0.12	1	0.12	1	0.12
ASV2018	0.512	0.512	0.747	0.747	0.747	1	1	1
ASV2022	0.512	0.512	0.747	0.747	0.747	1	1	1
ASV2026	0.36	0.36	0.483	1	1	0.483	0.483	1
ASV2027	0.607	0.272	0.804	0.804	0.804	0.804	0.804	1
ASV2030	0.512	0.512	0.747	0.747	0.747	1	1	1
ASV2035	0.114	0.163	1	0.135	1	0.135	1	0.135
ASV2037	0.358	0.363	0.483	0.994	0.994	0.483	0.483	0.994
ASV2038	0.512	0.286	0.632	0.914	0.914	0.632	0.632	1
ASV2045	0.131	0.131	1	0.12	1	0.12	1	0.12
ASV2048	0.512	0.512	0.747	0.747	0.747	1	1	1
ASV2054	0.36	0.36	1	1	0.483	1	0.483	0.483
ASV2056	0.575	0.229	0.778	0.692	0.692	0.782	0.782	1
ASV2060	0.512	0.512	0.747	0.747	0.747	1	1	1
ASV2063	0.36	0.36	0.483	1	1	0.483	0.483	1
ASV2076	0.512	0.286	0.632	0.914	0.914	0.632	0.632	1
ASV2077	0.131	0.131	1	0.12	1	0.12	1	0.12
ASV2080	0.512	0.512	0.747	0.747	0.747	1	1	1
ASV2088	0.36	0.36	1	1	0.483	1	0.483	0.483
ASV2089	0.36	0.36	1	1	0.483	1	0.483	0.483
ASV2090	0.95	0.95	0.78	0.78	1	1	0.78	0.78
ASV2094	0.36	0.36	0.599	0.283	1	0.483	0.599	0.283
ASV2096	0.36	0.36	0.438	0.438	0.438	1	1	1
ASV2106	0.44	0.17	0.483	0.774	0.774	0.483	0.483	1
ASV2108	0.36	0.36	1	1	0.483	1	0.483	0.483
ASV2111	0.36	0.36	0.483	1	1	0.483	0.483	1
ASV2114	0.512	0.512	0.747	0.747	0.747	1	1	1
ASV2124	0.36	0.36	1	1	0.483	1	0.483	0.483
ASV2125	0.36	0.36	1	1	0.483	1	0.483	0.483
ASV2128	0.36	0.36	1	1	0.483	1	0.483	0.483
ASV2130	0.36	0.36	1	1	0.483	1	0.483	0.483
ASV2132	0.36	0.36	0.483	1	1	0.483	0.483	1
ASV2139	0.512	0.512	0.747	0.747	0.747	1	1	1
ASV2149	0.824	0.137	0.875	0.571	0.571	0.571	0.571	1
ASV2154	0.36	0.36	1	1	0.483	1	0.483	0.483
ASV2155	0.36	0.36	1	1	0.483	1	0.483	0.483
ASV2158	0.36	0.36	0.483	1	1	0.483	0.483	1
ASV2159	0.131	0.131	1	0.12	1	0.12	1	0.12
ASV2160	0.131	0.131	1	0.12	1	0.12	1	0.12
ASV2167	0.582	0.288	0.806	0.806	0.806	0.806	0.806	0.961
ASV2172	0.131	0.131	1	0.12	1	0.12	1	0.12
ASV2173	0.131	0.131	1	0.12	1	0.12	1	0.12
ASV2177	0.131	0.131	1	0.12	1	0.12	1	0.12
ASV2178	0.36	0.36	0.483	1	1	0.483	0.483	1
