# Supplementary material for: Marine probiotics: increasing coral resistance to bleaching through microbiome manipulation
Source: ISME J. 2018 Dec 5;13(4):921–36. doi: 10.1038/s41396-018-0323-6 (PMC6461899; doi:10.1038/s41396-018-0323-6)
Supplement: Supplementary file 24 — Table S10 [file 41396_2018_323_MOESM24_ESM.xls]

## Sheet: SupplementaryTableS10_26d30C_allASVs_FDRTest
Supplementary Table S10. Significant differences in corals collected at 26 days and 30° Celsius under different treatments. P-values calculated by two-way ANOVA and adjusted by False Discovery Rate method (Significant difference: P < 0.05).
Sequence	All versus pBMC	All versus Vibrio	Control versus Vibrio	Control versus pBMC	Control versus pBMC + Vibrio	Vibrio versus pBMC + Vibrio	pBMC versus Vibrio	pBMC versus pBMC + Vibrio
ASV0006	0.347	0.347	1	1	0.39	1	0.39	0.39
ASV0009	0.347	0.347	1	0.39	1	0.39	1	0.39
ASV0013	0.347	0.347	1	0.39	1	0.39	1	0.39
ASV0019	0.347	0.347	1	0.39	1	0.39	1	0.39
ASV0020	0.347	0.347	0.39	0.39	0.39	1	1	1
ASV0023	0.347	0.347	0.39	1	1	0.39	0.39	1
ASV0032	0.347	0.347	1	1	0.39	1	0.39	0.39
ASV0034	0.347	0.347	0.39	0.39	0.39	1	1	1
ASV0036	0.039	0.039	1	0.017	1	0.017	1	0.017
ASV0037	0.347	0.347	1	0.39	1	0.39	1	0.39
ASV0039	0.347	0.347	1	0.39	1	0.39	1	0.39
ASV0042	0.347	0.347	0.39	0.39	0.39	1	1	1
ASV0044	0.347	0.347	1	1	0.39	1	0.39	0.39
ASV0053	0.347	0.347	1	0.39	1	0.39	1	0.39
ASV0054	0.924	0.636	0.788	0.788	0.788	0.788	0.788	0.788
ASV0055	0.347	0.347	0.39	0.39	0.39	1	1	1
ASV0061	0.068	0.392	0.197	0.473	0.197	0.502	1	0.502
ASV0063	0.75	0.82	0.246	0.246	0.84	0.949	0.246	0.246
ASV0064	0.347	0.347	0.39	0.39	0.39	1	1	1
ASV0067	0.455	0.455	0.599	0.946	1	0.599	0.599	0.946
ASV0071	0.347	0.347	1	0.39	1	0.39	1	0.39
ASV0072	0.284	0.361	0.28	0.28	0.345	0.902	0.834	0.834
ASV0073	0.205	0.303	0.444	0.848	0.848	0.444	0.444	0.848
ASV0077	1	0.617	0.238	0.308	0.723	0.723	0.238	0.238
ASV0082	0.347	0.347	0.39	0.39	0.39	1	1	1
ASV0084	0.158	0.158	1	1	0.118	1	0.118	0.118
ASV0088	0.347	0.347	0.39	0.39	0.39	1	1	1
ASV0089	0.117	0.117	0.076	0.076	0.076	1	1	1
ASV0094	0.347	0.347	1	1	0.39	1	0.39	0.39
ASV0095	0.347	0.347	1	0.39	1	0.39	1	0.39
ASV0098	0.084	0.084	1	1	0.047	1	0.047	0.047
ASV0101	0.347	0.347	1	0.39	1	0.39	1	0.39
ASV0106	0.266	0.266	0.259	1	1	0.259	0.259	1
ASV0107	0.347	0.347	1	1	0.39	1	0.39	0.39
ASV0108	0.347	0.347	1	1	0.39	1	0.39	0.39
ASV0113	0.347	0.347	1	0.39	1	0.39	1	0.39
ASV0116	0.175	0.199	0.151	0.151	0.151	1	1	1
ASV0118	1	1	0.182	0.182	1	1	0.182	0.182
ASV0119	0.15	0.883	0.676	0.728	0.676	0.676	0.756	0.728
ASV0121	0.347	0.347	1	0.39	1	0.39	1	0.39
ASV0123	0.32	0.32	0.242	0.242	0.344	1	0.757	0.757
ASV0124	0.347	0.347	0.39	0.39	0.39	1	1	1
ASV0125	0.347	0.347	1	0.39	1	0.39	1	0.39
ASV0127	0.519	0.519	0.561	0.561	0.561	1	0.373	0.373
ASV0135	0.025	0.148	0.534	0.119	0.534	0.052	0.944	0.052
ASV0136	0.347	0.347	1	0.39	1	0.39	1	0.39
ASV0137	0.329	0.254	0.627	0.627	0.295	0.897	0.158	0.158
ASV0140	0.347	0.347	1	0.39	1	0.39	1	0.39
ASV0143	0.436	0.575	0.864	1	1	0.864	0.864	1
ASV0144	0.242	0.545	0.65	0.794	0.65	0.8	1	0.8
ASV0146	0.316	0.316	0.286	0.286	0.338	1	0.858	0.858
ASV0148	0.347	0.347	1	0.39	1	0.39	1	0.39
ASV0150	0.347	0.347	1	0.39	1	0.39	1	0.39
ASV0152	0.347	0.347	0.39	0.39	0.39	1	1	1
ASV0153	0.347	0.347	1	1	0.39	1	0.39	0.39
ASV0154	0.008	0.003	1	0.757	0.002	0.757	0.002	0.002
ASV0157	0.195	1	0.52	1	0.52	0.52	1	0.52
ASV0160	0.347	0.347	0.39	1	1	0.39	0.39	1
ASV0162	0.305	0.305	1	1	0.32	1	0.32	0.32
ASV0163	0.347	0.347	0.39	0.39	0.39	1	1	1
ASV0165	0.347	0.347	1	1	0.39	1	0.39	0.39
ASV0166	0.347	0.347	1	0.39	1	0.39	1	0.39
ASV0169	0.347	0.347	1	0.39	1	0.39	1	0.39
ASV0170	0.347	0.347	1	0.39	1	0.39	1	0.39
ASV0171	0.147	0.147	0.106	0.106	0.106	1	1	1
ASV0173	0.347	0.347	1	0.39	1	0.39	1	0.39
ASV0178	0.118	0.118	1	1	0.077	1	0.077	0.077
ASV0181	0.169	0.169	0.128	0.955	1	0.13	0.128	0.955
ASV0185	0.667	0.217	1	0.654	0.654	0.654	0.654	0.654
ASV0193	0.353	0.005	0.95	0.026	0.125	0.026	0.125	0.219
ASV0196	0.347	0.347	1	0.39	1	0.39	1	0.39
ASV0197	0.122	0.122	0.08	0.08	0.08	1	1	1
ASV0198	0.347	0.347	1	0.39	1	0.39	1	0.39
ASV0200	0.521	0.521	0.638	0.834	1	0.742	0.638	0.834
ASV0204	0.347	0.347	1	1	0.39	1	0.39	0.39
ASV0206	0.78	0.78	0.383	0.383	1	0.833	0.383	0.383
ASV0207	0.347	0.347	0.39	1	1	0.39	0.39	1
ASV0208	0.347	0.347	1	0.39	1	0.39	1	0.39
ASV0209	0.347	0.347	1	0.39	1	0.39	1	0.39
ASV0211	0.206	0.759	0.712	0.798	0.712	0.712	1	0.712
ASV0213	0.347	0.347	1	0.39	1	0.39	1	0.39
ASV0218	0.136	0.068	0.715	0.757	0.057	0.757	0.045	0.045
ASV0220	0.347	0.347	0.39	0.39	0.39	1	1	1
ASV0223	0.18	0.151	0.184	0.936	0.936	0.184	0.184	0.936
ASV0227	0.347	0.347	0.39	1	1	0.39	0.39	1
ASV0228	0.596	0.148	0.575	0.499	0.499	0.575	0.575	1
ASV0230	0.347	0.347	0.39	0.39	0.39	1	1	1
ASV0232	0.347	0.347	1	1	0.39	1	0.39	0.39
ASV0233	0.347	0.347	1	0.39	1	0.39	1	0.39
ASV0236	0.875	0.041	0.463	0.511	0.294	0.294	0.15	0.427
ASV0240	0.667	0.885	0.821	0.821	0.821	0.838	0.821	0.821
ASV0242	0.294	0.415	0.518	0.518	0.518	1	1	1
ASV0244	0.789	0.203	1	0.683	0.683	0.683	0.683	0.846
ASV0246	0.167	0.167	0.088	0.088	0.127	1	0.759	0.759
ASV0247	0.336	0.006	0.439	0.371	0.03	0.141	0.019	0.107
ASV0249	0.347	0.347	1	0.39	1	0.39	1	0.39
ASV0254	0.347	0.347	1	1	0.39	1	0.39	0.39
ASV0260	0.347	0.347	1	0.39	1	0.39	1	0.39
ASV0261	0.327	0.667	0.821	0.821	0.821	0.821	0.838	0.821
ASV0265	0.347	0.347	1	1	0.39	1	0.39	0.39
ASV0268	0.347	0.347	1	0.39	1	0.39	1	0.39
ASV0280	0.347	0.347	0.39	0.39	0.39	1	1	1
ASV0282	0.379	0.379	0.449	0.449	0.449	1	1	1
ASV0287	0.347	0.347	1	0.39	1	0.39	1	0.39
ASV0290	0.347	0.347	0.39	1	1	0.39	0.39	1
ASV0291	0.347	0.347	1	1	0.39	1	0.39	0.39
ASV0292	0.347	0.347	0.39	0.39	0.39	1	1	1
ASV0295	0.822	0.822	0.652	0.652	0.901	1	0.652	0.652
ASV0296	0.347	0.347	1	1	0.39	1	0.39	0.39
ASV0306	0.347	0.347	1	1	0.39	1	0.39	0.39
ASV0308	0.347	0.347	1	1	0.39	1	0.39	0.39
ASV0309	0.347	0.347	1	0.39	1	0.39	1	0.39
ASV0314	0.347	0.347	1	0.39	1	0.39	1	0.39
ASV0316	0.347	0.347	1	0.39	1	0.39	1	0.39
ASV0319	0.593	0.23	0.736	0.677	0.677	0.736	0.736	1
ASV0325	0.347	0.347	0.39	0.39	0.39	1	1	1
ASV0333	0.347	0.347	0.39	0.39	0.39	1	1	1
ASV0336	0.347	0.347	1	0.39	1	0.39	1	0.39
ASV0345	0.347	0.347	1	0.39	1	0.39	1	0.39
ASV0347	0.347	0.347	1	0.39	1	0.39	1	0.39
ASV0348	0.455	0.455	0.599	0.946	1	0.599	0.599	0.946
ASV0363	0.347	0.347	1	1	0.39	1	0.39	0.39
ASV0365	0.347	0.347	0.39	0.39	0.39	1	1	1
ASV0366	0.347	0.347	0.39	1	1	0.39	0.39	1
ASV0370	0.806	0.806	0.399	0.399	0.875	1	0.399	0.399
ASV0373	0.347	0.347	0.39	0.39	0.39	1	1	1
ASV0380	0.347	0.347	0.39	0.39	0.39	1	1	1
ASV0386	0.347	0.347	1	0.39	1	0.39	1	0.39
ASV0387	0.347	0.347	0.39	0.39	0.39	1	1	1
ASV0390	0.428	0.282	0.543	0.993	0.993	0.543	0.543	1
ASV0397	0.708	0.158	0.718	0.649	0.649	0.62	0.62	1
ASV0401	0.905	0.197	1	0.585	0.585	0.585	0.585	1
ASV0402	0.488	0.488	0.889	0.889	0.667	1	0.622	0.622
ASV0404	0.347	0.347	1	1	0.39	1	0.39	0.39
ASV0406	0.128	0.312	0.238	0.833	0.833	0.238	0.238	0.833
ASV0407	0.347	0.347	1	1	0.39	1	0.39	0.39
ASV0414	0.488	0.26	1	0.622	0.889	0.622	0.889	0.667
ASV0421	0.534	0.534	0.644	0.644	0.77	1	0.815	0.815
ASV0422	0.347	0.347	0.39	0.39	0.39	1	1	1
ASV0425	0.347	0.347	1	0.39	1	0.39	1	0.39
ASV0426	0.347	0.347	1	0.39	1	0.39	1	0.39
ASV0427	0.347	0.347	1	1	0.39	1	0.39	0.39
ASV0430	0.347	0.347	1	1	0.39	1	0.39	0.39
ASV0432	0.348	0.16	0.392	0.328	0.328	0.847	0.847	1
ASV0433	0.347	0.347	0.39	0.39	0.39	1	1	1
ASV0437	0.347	0.347	1	1	0.39	1	0.39	0.39
ASV0438	0.488	0.488	0.129	0.129	0.4	1	0.311	0.311
ASV0441	0.347	0.347	1	0.39	1	0.39	1	0.39
ASV0442	0.347	0.347	1	0.39	1	0.39	1	0.39
ASV0443	0.143	1	0.427	1	0.427	0.427	1	0.427
ASV0445	0.347	0.347	1	0.39	1	0.39	1	0.39
ASV0446	0.104	0.104	1	1	0.064	1	0.064	0.064
ASV0460	0.347	0.347	0.39	0.39	0.39	1	1	1
ASV0471	0.347	0.347	0.39	0.39	0.39	1	1	1
ASV0473	0.593	0.593	0.677	0.677	0.736	1	0.736	0.736
ASV0474	0.347	0.347	1	1	0.39	1	0.39	0.39
ASV0475	0.347	0.347	1	0.39	1	0.39	1	0.39
ASV0482	0.347	0.347	0.39	1	1	0.39	0.39	1
ASV0485	1	0.438	0.696	1	0.696	0.696	0.696	0.696
ASV0486	0.347	0.347	1	0.39	1	0.39	1	0.39
ASV0491	0.347	0.347	0.39	0.39	0.39	1	1	1
ASV0492	0.347	0.347	0.39	1	1	0.39	0.39	1
ASV0494	0.317	0.412	0.652	0.891	0.891	0.652	0.652	0.891
ASV0496	0.347	0.347	0.39	1	1	0.39	0.39	1
ASV0499	0.347	0.347	1	0.39	1	0.39	1	0.39
ASV0510	0.347	0.347	0.39	0.39	0.39	1	1	1
ASV0512	0.605	0.938	0.77	0.77	0.77	0.77	0.77	0.77
ASV0515	0.288	0.288	1	1	0.292	1	0.292	0.292
ASV0516	0.347	0.347	0.39	0.39	0.39	1	1	1
ASV0518	0.347	0.347	1	0.39	1	0.39	1	0.39
ASV0526	0.347	0.347	0.39	0.39	0.39	1	1	1
ASV0549	0.347	0.347	1	1	0.39	1	0.39	0.39
ASV0550	0.545	0.545	0.325	0.325	0.477	1	0.167	0.167
ASV0551	0.347	0.347	0.39	1	1	0.39	0.39	1
ASV0553	0.347	0.347	1	1	0.39	1	0.39	0.39
ASV0555	0.347	0.347	0.39	0.39	0.39	1	1	1
ASV0558	0.006	0.693	0.058	0.752	0.095	0.058	0.47	0.119
ASV0564	0.309	0.392	0.473	0.473	0.473	1	1	1
ASV0566	1	0.195	1	0.52	0.52	0.52	0.52	1
ASV0576	0.347	0.347	0.39	1	1	0.39	0.39	1
ASV0577	0.347	0.347	1	0.39	1	0.39	1	0.39
ASV0582	0.455	0.273	1	0.599	0.946	0.599	0.946	0.599
ASV0585	0.276	0.276	0.273	0.273	0.273	1	1	1
ASV0588	0.347	0.347	1	1	0.39	1	0.39	0.39
ASV0590	0.347	0.347	1	1	0.39	1	0.39	0.39
ASV0601	0.347	0.347	1	0.39	1	0.39	1	0.39
ASV0603	0.347	0.347	1	0.39	1	0.39	1	0.39
ASV0604	0.571	0.571	0.664	0.664	0.764	1	0.764	0.764
ASV0605	0.193	0.536	0.718	0.832	0.718	0.718	0.718	0.718
ASV0606	0.185	0.216	0.188	1	1	0.188	0.188	1
ASV0607	0.912	0.245	0.917	0.757	0.757	0.757	0.757	0.917
ASV0610	1	0.195	1	0.52	0.52	0.52	0.52	1
ASV0616	0.373	0.896	0.854	0.854	0.854	0.854	0.854	0.854
ASV0618	0.347	0.347	0.39	1	1	0.39	0.39	1
ASV0620	0.17	0.13	0.903	0.903	0.108	0.903	0.108	0.108
ASV0621	1	0.512	0.316	0.316	0.64	0.64	0.472	0.316
ASV0623	0.348	0.352	0.397	0.397	0.397	0.996	0.996	0.996
ASV0625	0.272	0.272	0.267	0.267	0.267	1	1	1
ASV0630	0.347	0.347	0.39	0.39	0.39	1	1	1
ASV0633	0.559	0.041	0.496	0.189	0.189	0.348	0.348	1
ASV0634	0.157	0.328	0.576	0.576	0.722	0.576	0.715	0.576
ASV0635	0.347	0.347	0.39	0.39	0.39	1	1	1
ASV0636	0.347	0.347	0.39	0.39	0.39	1	1	1
ASV0639	0.347	0.347	1	1	0.39	1	0.39	0.39
ASV0653	0.277	0.67	0.866	0.869	0.869	0.866	0.869	0.869
ASV0656	0.115	0.497	0.301	0.715	0.715	0.316	0.316	0.85
ASV0657	0.163	0.07	1	0.101	0.847	0.101	0.847	0.123
ASV0659	0.002	0.043	0.008	0.592	0.232	0.008	0.043	0.125
ASV0660	0.347	0.347	0.39	1	1	0.39	0.39	1
ASV0664	0.347	0.347	0.39	1	1	0.39	0.39	1
ASV0665	0.347	0.347	1	1	0.39	1	0.39	0.39
ASV0666	0.347	0.347	1	1	0.39	1	0.39	0.39
ASV0668	1	1	0.372	0.372	1	1	0.372	0.372
ASV0669	0.731	0.818	0.781	0.781	0.935	0.823	0.781	0.781
ASV0670	0.347	0.347	1	0.39	1	0.39	1	0.39
ASV0673	0.141	0.267	0.445	0.764	0.764	0.445	0.467	0.746
ASV0674	0.545	0.242	1	0.8	0.65	0.8	0.65	0.794
ASV0675	0.191	0.068	0.815	0.161	0.769	0.161	0.732	0.227
ASV0676	0.347	0.347	1	0.39	1	0.39	1	0.39
ASV0677	0.122	0.972	0.273	0.354	0.354	0.354	0.354	0.941
ASV0678	0.347	0.347	0.39	0.39	0.39	1	1	1
ASV0679	0.347	0.347	1	0.39	1	0.39	1	0.39
ASV0680	0.347	0.347	1	0.39	1	0.39	1	0.39
ASV0683	0.548	0.262	0.831	0.831	0.831	0.831	0.831	0.895
ASV0684	0.347	0.347	1	0.39	1	0.39	1	0.39
ASV0685	0.282	0.422	0.833	0.833	0.783	0.833	0.783	0.783
ASV0689	0.347	0.347	1	1	0.39	1	0.39	0.39
ASV0690	0.347	0.347	1	1	0.39	1	0.39	0.39
ASV0691	0.347	0.347	0.39	0.39	0.39	1	1	1
ASV0698	0.347	0.347	1	1	0.39	1	0.39	0.39
ASV0699	0.347	0.347	1	0.39	1	0.39	1	0.39
ASV0700	0.347	0.347	1	0.39	1	0.39	1	0.39
ASV0702	0.02	0.228	0.065	0.9	0.348	0.065	0.249	0.348
ASV0705	0.332	0.363	0.419	1	1	0.419	0.419	1
ASV0711	0.363	0.956	0.771	0.771	0.771	0.771	0.771	0.876
ASV0714	0.347	0.347	1	1	0.39	1	0.39	0.39
ASV0718	0.373	0.373	0.438	0.438	0.438	1	1	1
ASV0719	0.347	0.347	0.39	1	1	0.39	0.39	1
ASV0723	0.675	0.294	0.814	0.814	0.814	0.814	0.814	0.814
ASV0724	0.648	0.192	1	0.625	0.625	0.625	0.625	0.625
ASV0725	0.347	0.347	0.39	0.39	0.39	1	1	1
ASV0728	0.347	0.347	1	0.39	1	0.39	1	0.39
ASV0733	0.347	0.347	0.39	0.39	0.39	1	1	1
ASV0736	0.539	0.364	0.58	0.988	0.988	0.58	0.58	0.988
ASV0737	0.347	0.347	1	1	0.39	1	0.39	0.39
ASV0738	0.498	0.224	0.975	0.841	0.569	0.841	0.569	0.662
ASV0739	0.347	0.347	1	0.39	1	0.39	1	0.39
ASV0740	0.347	0.347	0.39	1	1	0.39	0.39	1
ASV0741	0.347	0.347	1	0.39	1	0.39	1	0.39
ASV0748	0.561	0.863	0.969	0.969	0.969	0.969	1	0.969
ASV0749	0.134	0.914	0.607	0.761	0.607	0.607	0.761	0.682
ASV0754	0.347	0.347	0.39	0.39	0.39	1	1	1
ASV0755	0.347	0.347	0.39	0.39	0.39	1	1	1
ASV0756	0.081	0.081	1	1	0.045	1	0.045	0.045
ASV0757	0.347	0.347	1	1	0.39	1	0.39	0.39
ASV0759	0.196	0.909	0.582	1	0.582	0.582	1	0.582
ASV0760	0.347	0.347	1	0.39	1	0.39	1	0.39
ASV0761	0.347	0.347	1	1	0.39	1	0.39	0.39
ASV0762	0.347	0.347	0.39	0.39	0.39	1	1	1
ASV0767	0.347	0.347	1	0.39	1	0.39	1	0.39
ASV0772	0.347	0.347	1	0.39	1	0.39	1	0.39
ASV0776	0.347	0.347	1	1	0.39	1	0.39	0.39
ASV0777	0.667	0.217	1	0.654	0.654	0.654	0.654	0.654
ASV0781	0.347	0.347	1	1	0.39	1	0.39	0.39
ASV0783	0.347	0.347	1	0.39	1	0.39	1	0.39
ASV0784	0.347	0.347	0.39	0.39	0.39	1	1	1
ASV0793	0.347	0.347	0.39	0.39	0.39	1	1	1
ASV0794	0.347	0.347	1	0.39	1	0.39	1	0.39
ASV0796	0.347	0.347	1	1	0.39	1	0.39	0.39
ASV0812	0.347	0.347	1	1	0.39	1	0.39	0.39
ASV0813	0.203	0.789	0.683	1	0.683	0.683	0.846	0.683
ASV0821	0.347	0.347	1	0.39	1	0.39	1	0.39
ASV0841	0.347	0.347	1	1	0.39	1	0.39	0.39
ASV0842	0.203	0.871	0.777	0.818	0.777	0.777	0.777	0.777
ASV0843	0.449	0.449	0.672	1	1	0.672	0.672	1
ASV0845	0.313	0.383	0.457	1	1	0.457	0.457	1
ASV0846	0.347	0.347	1	0.39	1	0.39	1	0.39
ASV0850	0.347	0.347	1	0.39	1	0.39	1	0.39
ASV0851	0.347	0.347	0.39	0.39	0.39	1	1	1
ASV0852	0.347	0.347	1	0.39	1	0.39	1	0.39
ASV0855	0.227	0.227	1	0.202	1	0.202	1	0.202
ASV0856	0.347	0.347	1	0.39	1	0.39	1	0.39
ASV0857	0.769	0.225	0.774	0.774	0.774	0.774	0.785	0.809
ASV0858	0.206	0.332	0.254	0.254	0.254	0.86	0.86	0.86
ASV0859	0.347	0.347	1	1	0.39	1	0.39	0.39
ASV0861	0.188	0.188	0.152	0.152	0.152	1	1	1
ASV0862	0.347	0.347	0.39	1	1	0.39	0.39	1
ASV0873	0.347	0.347	1	1	0.39	1	0.39	0.39
ASV0876	0.347	0.347	1	1	0.39	1	0.39	0.39
ASV0877	0.187	0.899	0.57	1	0.57	0.57	1	0.57
ASV0878	0.936	0.196	1	0.562	0.562	0.562	0.562	1
ASV0880	0.347	0.347	1	1	0.39	1	0.39	0.39
ASV0883	0.347	0.347	1	1	0.39	1	0.39	0.39
ASV0884	0.347	0.347	1	1	0.39	1	0.39	0.39
ASV0886	0.347	0.347	1	0.39	1	0.39	1	0.39
ASV0892	0.347	0.347	1	1	0.39	1	0.39	0.39
ASV0894	0.347	0.347	0.39	0.39	0.39	1	1	1
ASV0907	0.081	0.081	0.044	0.044	0.044	1	1	1
ASV0908	0.347	0.347	0.39	1	1	0.39	0.39	1
ASV0916	0.081	0.081	1	1	0.044	1	0.044	0.044
ASV0918	0.347	0.347	0.39	1	1	0.39	0.39	1
ASV0920	0.347	0.347	1	0.39	1	0.39	1	0.39
ASV0929	0.347	0.347	0.39	0.39	0.39	1	1	1
ASV0935	0.347	0.347	1	0.39	1	0.39	1	0.39
ASV0936	0.347	0.347	0.39	0.39	0.39	1	1	1
ASV0938	0.347	0.347	0.39	1	1	0.39	0.39	1
ASV0940	0.347	0.347	0.39	1	1	0.39	0.39	1
ASV0942	0.347	0.347	1	1	0.39	1	0.39	0.39
ASV0943	0.273	0.455	0.599	1	0.946	0.599	0.599	0.946
ASV0945	0.615	0.195	1	0.623	0.656	0.623	0.656	0.656
ASV0946	0.512	0.251	1	0.633	0.849	0.633	0.849	0.72
ASV0948	0.347	0.347	1	1	0.39	1	0.39	0.39
ASV0952	0.347	0.347	1	1	0.39	1	0.39	0.39
ASV0961	0.347	0.347	1	1	0.39	1	0.39	0.39
ASV0968	0.347	0.347	1	1	0.39	1	0.39	0.39
ASV0992	0.347	0.347	1	0.39	1	0.39	1	0.39
ASV0993	0.347	0.347	1	1	0.39	1	0.39	0.39
ASV0994	0.347	0.347	1	0.39	1	0.39	1	0.39
ASV0995	0.297	0.411	0.509	0.509	0.509	1	1	1
ASV0996	0.347	0.347	1	1	0.39	1	0.39	0.39
ASV0997	0.347	0.347	1	1	0.39	1	0.39	0.39
ASV1002	0.347	0.347	1	1	0.39	1	0.39	0.39
ASV1004	0.378	0.378	0.447	1	1	0.447	0.447	1
ASV1013	0.347	0.347	1	0.39	1	0.39	1	0.39
ASV1015	0.184	0.184	1	1	0.148	1	0.148	0.148
ASV1028	1	0.195	1	0.52	0.52	0.52	0.52	1
ASV1029	0.347	0.347	1	0.39	1	0.39	1	0.39
ASV1032	0.347	0.347	1	0.39	1	0.39	1	0.39
ASV1033	0.347	0.347	1	1	0.39	1	0.39	0.39
ASV1034	0.347	0.347	1	0.39	1	0.39	1	0.39
ASV1037	0.454	0.264	0.769	0.769	0.777	0.769	0.769	0.777
ASV1039	0.347	0.347	0.39	0.39	0.39	1	1	1
ASV1041	0.347	0.347	0.39	0.39	0.39	1	1	1
ASV1042	0.347	0.347	1	1	0.39	1	0.39	0.39
ASV1045	0.347	0.347	1	0.39	1	0.39	1	0.39
ASV1046	1	0.134	0.79	0.589	0.546	0.546	0.546	0.79
ASV1049	0.552	0.552	0.79	0.654	1	0.79	0.79	0.654
ASV1050	0.636	0.852	0.941	0.941	0.941	0.941	0.941	0.941
ASV1051	0.347	0.347	1	0.39	1	0.39	1	0.39
ASV1054	0.814	0.762	0.887	0.887	0.962	0.887	0.887	0.887
ASV1056	0.347	0.347	0.39	1	1	0.39	0.39	1
ASV1057	0.347	0.347	1	0.39	1	0.39	1	0.39
ASV1063	0.347	0.347	1	1	0.39	1	0.39	0.39
ASV1064	0.384	0.314	0.459	1	1	0.459	0.459	1
ASV1065	0.294	0.415	0.518	1	1	0.518	0.518	1
ASV1068	0.454	0.272	0.676	0.676	0.676	0.928	0.928	0.928
ASV1069	0.347	0.347	0.39	1	1	0.39	0.39	1
ASV1070	0.347	0.347	1	0.39	1	0.39	1	0.39
ASV1074	0.347	0.347	0.39	0.39	0.39	1	1	1
ASV1078	0.347	0.347	1	1	0.39	1	0.39	0.39
ASV1079	0.347	0.347	1	1	0.39	1	0.39	0.39
ASV1080	0.347	0.347	1	0.39	1	0.39	1	0.39
ASV1084	0.669	0.631	0.409	0.409	0.628	0.97	0.307	0.307
ASV1085	0.347	0.347	1	1	0.39	1	0.39	0.39
ASV1086	0.448	0.448	0.583	0.583	0.583	1	0.961	0.961
ASV1088	0.965	0.284	0.316	0.459	0.459	0.459	0.259	0.316
ASV1089	0.857	0.632	0.865	0.865	0.865	0.865	0.865	0.865
ASV1090	0.347	0.347	1	0.39	1	0.39	1	0.39
ASV1091	0.625	0.625	0.697	0.697	0.698	1	0.698	0.698
ASV1093	0.347	0.347	1	1	0.39	1	0.39	0.39
ASV1096	0.347	0.347	1	0.39	1	0.39	1	0.39
ASV1101	0.069	0.936	0.402	0.821	0.385	0.385	0.821	0.385
ASV1106	0.347	0.347	1	0.39	1	0.39	1	0.39
ASV1111	0.347	0.347	1	1	0.39	1	0.39	0.39
ASV1114	0.347	0.347	1	0.39	1	0.39	1	0.39
ASV1115	0.347	0.347	0.39	0.39	0.39	1	1	1
ASV1117	0.645	0.014	1	0.105	0.15	0.105	0.15	0.622
ASV1120	0.347	0.347	0.39	1	1	0.39	0.39	1
ASV1122	0.411	0.297	1	1	0.509	1	0.509	0.509
ASV1124	0.347	0.347	1	1	0.39	1	0.39	0.39
ASV1127	0.347	0.347	1	1	0.39	1	0.39	0.39
ASV1135	0.347	0.347	0.39	1	1	0.39	0.39	1
ASV1140	0.347	0.347	1	0.39	1	0.39	1	0.39
ASV1149	0.918	0.057	0.475	0.475	0.344	0.344	0.26	0.475
ASV1150	0.347	0.347	0.39	0.39	0.39	1	1	1
ASV1151	0.347	0.347	1	0.39	1	0.39	1	0.39
ASV1153	0.347	0.347	1	0.39	1	0.39	1	0.39
ASV1154	0.14	0.769	0.56	0.868	0.56	0.56	0.868	0.56
ASV1155	0.347	0.347	0.39	0.39	0.39	1	1	1
ASV1158	0.347	0.347	1	0.39	1	0.39	1	0.39
ASV1162	0.435	0.283	1	0.986	0.557	0.986	0.557	0.557
ASV1165	0.73	0.226	0.752	0.752	0.752	0.752	0.752	1
ASV1166	0.342	0.351	0.398	1	1	0.398	0.398	1
ASV1167	0.347	0.347	1	1	0.39	1	0.39	0.39
ASV1168	0.347	0.347	1	0.39	1	0.39	1	0.39
ASV1173	0.347	0.347	1	0.39	1	0.39	1	0.39
ASV1175	0.347	0.347	0.39	1	1	0.39	0.39	1
ASV1177	0.347	0.347	1	0.39	1	0.39	1	0.39
ASV1180	0.347	0.347	1	0.39	1	0.39	1	0.39
ASV1181	0.347	0.347	1	0.39	1	0.39	1	0.39
ASV1183	0.488	0.26	1	0.889	0.622	0.889	0.622	0.667
ASV1186	0.347	0.347	1	1	0.39	1	0.39	0.39
ASV1188	0.347	0.347	1	0.39	1	0.39	1	0.39
ASV1193	0.244	0.244	0.227	1	1	0.227	0.227	1
ASV1198	0.347	0.347	1	1	0.39	1	0.39	0.39
ASV1199	0.203	0.203	1	0.171	1	0.171	1	0.171
ASV1206	0.187	0.78	0.307	0.131	0.307	0.439	0.104	0.06
ASV1208	0.167	0.037	0.969	0.07	0.612	0.07	0.612	0.136
ASV1211	0.347	0.347	1	0.39	1	0.39	1	0.39
ASV1213	0.347	0.347	1	0.39	1	0.39	1	0.39
ASV1215	0.142	0.92	0.469	1	0.469	0.469	1	0.469
ASV1216	0.172	0.976	0.494	1	0.494	0.494	1	0.494
ASV1220	0.742	0.185	1	0.683	0.683	0.683	0.683	0.771
ASV1221	0.353	0.367	0.414	0.414	0.414	0.984	0.984	0.984
ASV1224	0.039	0.084	0.028	0.028	0.028	0.883	0.883	0.97
ASV1226	0.777	0.204	0.695	0.731	0.695	0.695	0.695	0.731
ASV1227	0.347	0.347	1	1	0.39	1	0.39	0.39
ASV1229	0.719	0.21	1	0.736	0.736	0.736	0.736	0.736
ASV1232	0.347	0.347	0.39	1	1	0.39	0.39	1
ASV1234	0.45	0.396	0.944	0.821	0.944	0.821	0.944	0.821
ASV1237	0.347	0.347	1	0.39	1	0.39	1	0.39
ASV1238	0.683	0.086	0.767	0.464	0.464	0.463	0.463	0.914
ASV1240	0.347	0.347	0.39	0.39	0.39	1	1	1
ASV1242	0.347	0.347	0.39	0.39	0.39	1	1	1
ASV1245	0.347	0.347	0.39	0.39	0.39	1	1	1
ASV1247	0.347	0.347	0.39	0.39	0.39	1	1	1
ASV1248	0.347	0.347	1	0.39	1	0.39	1	0.39
ASV1249	0.497	0.497	0.819	1	1	0.819	0.819	1
ASV1250	0.624	0.269	0.738	0.816	0.528	0.773	0.528	0.528
ASV1252	0.347	0.347	1	0.39	1	0.39	1	0.39
ASV1254	0.487	0.441	0.452	0.452	0.616	0.955	0.756	0.756
ASV1255	0.347	0.347	0.39	0.39	0.39	1	1	1
ASV1260	0.347	0.347	0.39	0.39	0.39	1	1	1
ASV1261	0.249	0.249	0.233	0.233	0.233	1	1	1
ASV1262	0.347	0.347	0.39	0.39	0.39	1	1	1
ASV1263	0.347	0.347	1	0.39	1	0.39	1	0.39
ASV1266	0.347	0.347	1	1	0.39	1	0.39	0.39
ASV1267	0.812	0.253	0.759	0.759	0.759	0.759	0.76	0.76
ASV1268	0.97	0.195	1	0.539	0.539	0.539	0.539	1
ASV1269	0.347	0.347	1	1	0.39	1	0.39	0.39
ASV1270	0.027	0.005	0.005	0.005	0.005	0.709	0.791	0.773
ASV1271	0.347	0.347	0.39	0.39	0.39	1	1	1
ASV1275	0.347	0.347	0.39	0.39	0.39	1	1	1
ASV1277	0.347	0.347	1	1	0.39	1	0.39	0.39
ASV1278	0.088	0.088	1	1	0.05	1	0.05	0.05
ASV1284	0.318	0.318	0.34	0.34	0.34	1	1	1
ASV1288	0.78	0.037	0.947	0.259	0.252	0.259	0.252	0.776
ASV1289	0.124	0.788	0.733	0.628	0.506	0.506	0.506	0.426
ASV1290	0.347	0.347	1	0.39	1	0.39	1	0.39
ASV1291	0.347	0.347	1	0.39	1	0.39	1	0.39
ASV1292	0.347	0.347	0.39	1	1	0.39	0.39	1
ASV1293	0.444	0.444	0.472	0.472	0.472	1	0.227	0.227
ASV1297	0.88	0.513	0.275	0.275	0.718	0.683	0.356	0.275
ASV1299	0.347	0.347	1	1	0.39	1	0.39	0.39
ASV1301	0.88	0.197	1	0.604	0.604	0.604	0.604	0.997
ASV1307	0.203	0.789	0.683	0.846	0.683	0.683	1	0.683
ASV1310	0.816	0.816	0.658	0.658	0.891	1	0.658	0.658
ASV1312	0.347	0.347	1	1	0.39	1	0.39	0.39
ASV1313	0.08	0.036	1	0.869	0.038	0.869	0.038	0.044
ASV1314	0.347	0.347	1	1	0.39	1	0.39	0.39
ASV1317	0.388	0.312	1	1	0.465	1	0.465	0.465
ASV1319	0.347	0.347	0.39	1	1	0.39	0.39	1
ASV1321	0.347	0.347	1	0.39	1	0.39	1	0.39
ASV1324	0.347	0.347	1	1	0.39	1	0.39	0.39
ASV1328	0.347	0.347	1	0.39	1	0.39	1	0.39
ASV1330	0.347	0.347	1	0.39	1	0.39	1	0.39
ASV1332	0.347	0.347	1	1	0.39	1	0.39	0.39
ASV1333	0.347	0.347	0.39	0.39	0.39	1	1	1
ASV1335	0.117	0.494	0.579	1	0.355	0.579	0.579	0.355
ASV1340	0.347	0.347	1	0.39	1	0.39	1	0.39
ASV1341	0.339	0.959	0.794	0.794	0.794	0.794	0.794	0.826
ASV1343	0.347	0.347	0.39	1	1	0.39	0.39	1
ASV1347	0.347	0.347	1	1	0.39	1	0.39	0.39
ASV1348	1	0.195	1	0.52	0.52	0.52	0.52	1
ASV1350	0.108	0.873	0.418	1	0.418	0.418	0.986	0.418
ASV1355	0.347	0.347	1	0.39	1	0.39	1	0.39
ASV1356	0.347	0.347	1	1	0.39	1	0.39	0.39
ASV1362	0.347	0.347	0.39	1	1	0.39	0.39	1
ASV1364	0.347	0.347	1	1	0.39	1	0.39	0.39
ASV1365	0.347	0.347	0.39	0.39	0.39	1	1	1
ASV1368	0.212	0.212	1	1	0.182	1	0.182	0.182
ASV1374	0.347	0.347	1	1	0.39	1	0.39	0.39
ASV1379	0.402	0.479	0.839	0.923	0.923	0.839	0.839	0.923
ASV1391	0.347	0.347	0.39	0.39	0.39	1	1	1
ASV1394	0.347	0.347	0.39	0.39	0.39	1	1	1
ASV1396	0.347	0.347	1	0.39	1	0.39	1	0.39
ASV1400	0.347	0.347	0.39	1	1	0.39	0.39	1
ASV1401	0.227	0.227	0.202	0.202	0.202	1	1	1
ASV1404	0.122	0.122	0.08	0.08	0.08	1	1	1
ASV1406	0.347	0.347	1	0.39	1	0.39	1	0.39
ASV1408	0.347	0.347	0.39	0.39	0.39	1	1	1
ASV1409	0.371	0.371	1	0.433	1	0.433	1	0.433
ASV1412	0.347	0.347	0.39	0.39	0.39	1	1	1
ASV1414	0.249	0.249	1	0.234	1	0.234	1	0.234
ASV1420	0.347	0.347	1	0.39	1	0.39	1	0.39
ASV1422	0.347	0.347	1	0.39	1	0.39	1	0.39
ASV1423	0.347	0.347	0.39	1	1	0.39	0.39	1
ASV1424	0.347	0.347	0.39	1	1	0.39	0.39	1
ASV1425	0.347	0.347	0.39	1	1	0.39	0.39	1
ASV1431	0.347	0.347	1	1	0.39	1	0.39	0.39
ASV1432	0.347	0.347	0.39	0.39	0.39	1	1	1
ASV1439	0.347	0.347	1	1	0.39	1	0.39	0.39
ASV1441	0.347	0.347	0.39	0.39	0.39	1	1	1
ASV1443	0.347	0.347	1	0.39	1	0.39	1	0.39
ASV1445	0.347	0.347	1	1	0.39	1	0.39	0.39
ASV1455	0.347	0.347	1	1	0.39	1	0.39	0.39
ASV1458	0.824	0.284	0.905	0.802	0.802	0.802	0.802	1
ASV1460	0.347	0.347	0.39	1	1	0.39	0.39	1
ASV1468	0	0	0	1	0.132	0	0	0.132
ASV1472	0.362	0.362	0.418	0.418	0.418	1	1	1
ASV1474	0.347	0.347	0.39	0.39	0.39	1	1	1
ASV1478	0.128	0.307	0.168	0.815	0.815	0.168	0.168	0.934
ASV1479	0.566	0.566	0.661	0.661	0.77	1	0.77	0.77
ASV1481	0.347	0.347	0.39	1	1	0.39	0.39	1
ASV1483	0.104	0.104	0.064	0.064	0.064	1	1	1
ASV1485	0.347	0.347	1	0.39	1	0.39	1	0.39
ASV1489	0.305	0.305	0.553	0.553	0.32	1	0.146	0.146
ASV1492	0.667	0.217	1	0.654	0.654	0.654	0.654	0.654
ASV1493	0.347	0.347	0.39	1	1	0.39	0.39	1
ASV1501	0.347	0.347	1	1	0.39	1	0.39	0.39
ASV1502	0.347	0.347	0.39	0.39	0.39	1	1	1
ASV1507	0.347	0.347	1	1	0.39	1	0.39	0.39
ASV1509	0.122	0.122	1	1	0.08	1	0.08	0.08
ASV1513	0.347	0.347	1	0.39	1	0.39	1	0.39
ASV1515	0.837	0.126	0.925	0.483	0.483	0.483	0.483	1
ASV1522	0.347	0.347	1	0.39	1	0.39	1	0.39
ASV1523	0.604	0.327	0.589	0.589	0.589	0.877	0.921	0.877
ASV1529	0.347	0.347	1	1	0.39	1	0.39	0.39
ASV1530	0.347	0.347	1	0.39	1	0.39	1	0.39
ASV1533	0.347	0.347	1	0.39	1	0.39	1	0.39
ASV1534	0.347	0.347	1	1	0.39	1	0.39	0.39
ASV1535	0.347	0.347	1	1	0.39	1	0.39	0.39
ASV1536	0.347	0.347	1	1	0.39	1	0.39	0.39
ASV1540	0.347	0.347	0.39	1	1	0.39	0.39	1
ASV1543	0.347	0.347	1	0.39	1	0.39	1	0.39
ASV1545	0.789	0.203	1	0.683	0.683	0.683	0.683	0.846
ASV1549	0.347	0.347	0.39	0.39	0.39	1	1	1
ASV1550	0.347	0.347	1	0.39	1	0.39	1	0.39
ASV1551	0.108	0.108	1	1	0.068	1	0.068	0.068
ASV1553	0.104	0.104	1	1	0.064	1	0.064	0.064
ASV1554	0.347	0.347	1	0.39	1	0.39	1	0.39
ASV1555	0.347	0.347	1	0.39	1	0.39	1	0.39
ASV1556	0.347	0.347	1	0.39	1	0.39	1	0.39
ASV1557	0.894	0.303	0.61	0.85	0.61	0.618	0.61	0.61
ASV1560	0.347	0.347	1	0.39	1	0.39	1	0.39
ASV1563	0.347	0.347	1	0.39	1	0.39	1	0.39
ASV1570	0.347	0.347	0.39	0.39	0.39	1	1	1
ASV1574	0.625	0.223	1	0.698	0.697	0.698	0.697	0.698
ASV1575	0.347	0.347	0.39	1	1	0.39	0.39	1
ASV1579	0.678	0.304	0.957	0.78	0.78	0.78	0.78	0.78
ASV1582	0.347	0.347	0.39	1	1	0.39	0.39	1
ASV1590	0.347	0.347	1	1	0.39	1	0.39	0.39
ASV1596	0.397	0.306	1	0.482	1	0.482	1	0.482
ASV1600	0.347	0.347	1	0.39	1	0.39	1	0.39
ASV1614	0.347	0.347	1	0.39	1	0.39	1	0.39
ASV1621	0.347	0.347	1	0.39	1	0.39	1	0.39
ASV1634	0.545	0.242	1	0.8	0.65	0.8	0.65	0.794
ASV1639	0.347	0.347	0.39	0.39	0.39	1	1	1
ASV1640	0.667	0.667	0.654	0.654	1	0.654	0.654	0.654
ASV1647	0.347	0.347	1	1	0.39	1	0.39	0.39
ASV1651	0.347	0.347	1	1	0.39	1	0.39	0.39
ASV1653	0.142	0.142	1	0.101	1	0.101	1	0.101
ASV1654	0.347	0.347	1	0.39	1	0.39	1	0.39
ASV1658	0.347	0.347	1	1	0.39	1	0.39	0.39
ASV1663	0.347	0.347	0.39	1	1	0.39	0.39	1
ASV1673	0.347	0.347	0.39	0.39	0.39	1	1	1
ASV1676	0.276	0.276	1	1	0.273	1	0.273	0.273
ASV1677	0.347	0.347	1	0.39	1	0.39	1	0.39
ASV1679	0.347	0.347	1	0.39	1	0.39	1	0.39
ASV1680	0.347	0.347	1	0.39	1	0.39	1	0.39
ASV1687	0.347	0.347	1	0.39	1	0.39	1	0.39
ASV1688	0.347	0.347	1	0.39	1	0.39	1	0.39
ASV1689	0.347	0.347	1	0.39	1	0.39	1	0.39
ASV1692	0.545	0.545	0.65	0.65	0.794	1	0.8	0.8
ASV1695	0.347	0.347	0.39	1	1	0.39	0.39	1
ASV1696	0.347	0.347	0.39	1	1	0.39	0.39	1
ASV1699	0.347	0.347	0.39	0.39	0.39	1	1	1
ASV1704	0.347	0.347	1	0.39	1	0.39	1	0.39
ASV1705	0.347	0.347	0.39	0.39	0.39	1	1	1
ASV1706	0.347	0.347	0.39	1	1	0.39	0.39	1
ASV1711	0.88	0.197	1	0.604	0.604	0.604	0.604	0.997
ASV1713	0.789	0.789	0.683	0.683	0.846	1	0.683	0.683
ASV1715	0.347	0.347	0.39	1	1	0.39	0.39	1
ASV1724	0.347	0.347	0.39	0.39	0.39	1	1	1
ASV1726	0.347	0.347	1	1	0.39	1	0.39	0.39
ASV1730	0.347	0.347	1	0.39	1	0.39	1	0.39
ASV1735	0.789	0.203	1	0.683	0.683	0.683	0.683	0.846
ASV1738	0.347	0.347	1	0.39	1	0.39	1	0.39
ASV1741	0.396	0.135	1	0.722	0.323	0.722	0.323	0.481
ASV1742	0.347	0.347	1	0.39	1	0.39	1	0.39
ASV1747	0.187	0.74	0.689	1	0.689	0.689	0.768	0.689
ASV1751	0.347	0.347	1	0.39	1	0.39	1	0.39
ASV1752	0.316	0.316	0.858	0.858	0.338	1	0.286	0.286
ASV1753	0.347	0.347	1	0.39	1	0.39	1	0.39
ASV1754	0.048	0.56	0.41	0.965	0.213	0.41	0.47	0.213
ASV1762	0.347	0.347	1	0.39	1	0.39	1	0.39
ASV1764	0.895	0.895	0.592	0.592	1	1	0.592	0.592
ASV1768	0.242	0.545	0.8	0.794	0.8	0.65	1	0.65
ASV1772	0.927	0.927	0.568	0.568	1	1	0.568	0.568
ASV1773	0.347	0.347	1	0.39	1	0.39	1	0.39
ASV1776	0.347	0.347	1	0.39	1	0.39	1	0.39
ASV1777	0.347	0.347	1	1	0.39	1	0.39	0.39
ASV1778	0.347	0.347	1	1	0.39	1	0.39	0.39
ASV1786	0.347	0.347	0.39	1	1	0.39	0.39	1
ASV1787	0.347	0.347	1	0.39	1	0.39	1	0.39
ASV1793	0.926	0.645	0.793	0.793	0.793	0.793	0.793	0.793
ASV1794	0.217	0.582	0.724	0.724	0.724	0.64	1	0.64
ASV1798	0.347	0.347	0.39	0.39	0.39	1	1	1
ASV1801	0.347	0.347	1	0.39	1	0.39	1	0.39
ASV1802	0.347	0.347	1	0.39	1	0.39	1	0.39
ASV1807	0.347	0.347	0.39	1	1	0.39	0.39	1
ASV1809	0.347	0.347	1	0.39	1	0.39	1	0.39
ASV1812	0.347	0.347	1	0.39	1	0.39	1	0.39
ASV1816	0.347	0.347	1	0.39	1	0.39	1	0.39
ASV1818	0.347	0.347	1	1	0.39	1	0.39	0.39
ASV1821	0.217	0.667	0.654	0.654	0.654	0.654	1	0.654
ASV1824	0.347	0.347	0.39	0.39	0.39	1	1	1
ASV1825	1	0.195	1	0.52	0.52	0.52	0.52	1
ASV1826	0.347	0.347	0.39	1	1	0.39	0.39	1
ASV1827	0.347	0.347	1	1	0.39	1	0.39	0.39
ASV1828	0.347	0.347	0.39	0.39	0.39	1	1	1
ASV1829	0.113	0.482	0.339	1	0.579	0.339	0.579	0.579
ASV1833	0.347	0.347	1	0.39	1	0.39	1	0.39
ASV1834	0.182	0.724	0.691	0.9	0.691	0.691	0.85	0.691
ASV1837	0.667	0.217	1	0.654	0.654	0.654	0.654	0.654
ASV1838	0.064	0.216	0.023	0.026	0.078	0.587	0.234	0.416
ASV1842	0.242	0.545	0.8	0.794	0.8	0.65	1	0.65
ASV1844	0.347	0.347	1	1	0.39	1	0.39	0.39
ASV1845	0.823	0.144	0.961	0.569	0.569	0.569	0.569	0.859
ASV1848	0.347	0.347	1	1	0.39	1	0.39	0.39
ASV1850	0.347	0.347	1	0.39	1	0.39	1	0.39
ASV1859	0.347	0.347	1	1	0.39	1	0.39	0.39
ASV1862	0.347	0.347	1	1	0.39	1	0.39	0.39
ASV1863	0.347	0.347	1	0.39	1	0.39	1	0.39
ASV1867	0.234	0.575	0.666	1	0.759	0.666	0.759	0.759
ASV1868	0.277	0.057	0.885	0.164	0.57	0.164	0.57	0.344
ASV1869	0.347	0.347	1	1	0.39	1	0.39	0.39
ASV1870	0.488	0.26	1	0.889	0.622	0.889	0.622	0.667
ASV1871	0.203	0.789	0.683	0.846	0.683	0.683	1	0.683
ASV1874	0.21	0.575	0.617	1	0.716	0.617	0.716	0.716
ASV1877	0.347	0.347	1	0.39	1	0.39	1	0.39
ASV1878	0.095	0.095	1	0.056	1	0.056	1	0.056
ASV1884	0.347	0.347	1	0.39	1	0.39	1	0.39
ASV1886	0.347	0.347	1	0.39	1	0.39	1	0.39
ASV1887	0.347	0.347	0.39	0.39	0.39	1	1	1
ASV1888	0.347	0.347	1	1	0.39	1	0.39	0.39
ASV1904	0.347	0.347	0.39	0.39	0.39	1	1	1
ASV1914	0.347	0.347	1	0.39	1	0.39	1	0.39
ASV1915	0.347	0.347	1	0.39	1	0.39	1	0.39
ASV1916	0.347	0.347	1	0.39	1	0.39	1	0.39
ASV1917	0.347	0.347	1	0.39	1	0.39	1	0.39
ASV1918	0.347	0.347	1	1	0.39	1	0.39	0.39
ASV1922	0.347	0.347	1	0.39	1	0.39	1	0.39
ASV1941	0.358	0.336	1	0.41	1	0.41	1	0.41
ASV1944	0.347	0.347	1	0.39	1	0.39	1	0.39
ASV1950	0.347	0.347	0.39	0.39	0.39	1	1	1
ASV1960	0.237	0.562	0.659	0.776	0.659	0.776	1	0.776
ASV1961	0.347	0.347	1	0.39	1	0.39	1	0.39
ASV1963	0.347	0.347	1	0.39	1	0.39	1	0.39
ASV1971	0.347	0.347	1	0.39	1	0.39	1	0.39
ASV1976	0.122	0.122	1	0.08	1	0.08	1	0.08
ASV1978	0.347	0.347	1	0.39	1	0.39	1	0.39
ASV1985	0.347	0.347	1	1	0.39	1	0.39	0.39
ASV1988	0.081	0.081	0.044	0.044	0.044	1	1	1
ASV1990	0.193	0.193	1	0.158	1	0.158	1	0.158
ASV1993	0.347	0.347	0.39	0.39	0.39	1	1	1
ASV2012	0.347	0.347	1	1	0.39	1	0.39	0.39
ASV2015	0.347	0.347	1	0.39	1	0.39	1	0.39
ASV2023	0.347	0.347	0.39	0.39	0.39	1	1	1
ASV2024	0.347	0.347	1	1	0.39	1	0.39	0.39
ASV2033	0.347	0.347	0.39	0.39	0.39	1	1	1
ASV2035	0.347	0.347	1	1	0.39	1	0.39	0.39
ASV2037	0.347	0.347	0.39	0.39	0.39	1	1	1
ASV2038	0.347	0.347	0.39	0.39	0.39	1	1	1
ASV2053	0.347	0.347	1	0.39	1	0.39	1	0.39
ASV2070	0.347	0.347	1	1	0.39	1	0.39	0.39
ASV2071	0.347	0.347	0.39	1	1	0.39	0.39	1
ASV2083	0.347	0.347	1	0.39	1	0.39	1	0.39
ASV2084	0.347	0.347	1	1	0.39	1	0.39	0.39
ASV2087	0.347	0.347	1	0.39	1	0.39	1	0.39
ASV2090	0.116	0.116	1	0.074	1	0.074	1	0.074
ASV2096	0.802	0.802	0.536	0.536	0.868	1	0.536	0.536
ASV2100	0.347	0.347	0.39	0.39	0.39	1	1	1
ASV2106	0	0	0	1	1	0	0	1
ASV2114	0.347	0.347	0.39	0.39	0.39	1	1	1
ASV2124	0.347	0.347	1	0.39	1	0.39	1	0.39
ASV2134	0.347	0.347	1	0.39	1	0.39	1	0.39
ASV2149	0	0.001	0	1	0.53	0	0	0.53
ASV2162	0.347	0.347	1	1	0.39	1	0.39	0.39
ASV2165	0.242	0.72	0.736	0.919	0.736	0.736	0.736	0.736
ASV2167	0.016	0.101	0.505	1	0.026	0.505	0.062	0.026
ASV2171	0.347	0.347	0.39	1	1	0.39	0.39	1
ASV2178	0.347	0.347	1	0.39	1	0.39	1	0.39
ASV2180	0.084	0.084	1	1	0.047	1	0.047	0.047
