# Supplementary material for: Marine probiotics: increasing coral resistance to bleaching through microbiome manipulation
Source: ISME J. 2018 Dec 5;13(4):921–36. doi: 10.1038/s41396-018-0323-6 (PMC6461899; doi:10.1038/s41396-018-0323-6)
Supplement: Supplementary file 25 — Table S11 [file 41396_2018_323_MOESM25_ESM.xls]

## Sheet: SupplementaryTableS11_ctrls_allASVs_FDRTest
Supplementary Table S11. Significant differences in coral collected at 1, 9, 26 and 30 days at 26° and 30° Celsius. P-values calculated by two-way ANOVA and adjusted by False Discovery Rate method(Significant difference: P < 0.05).
Sequence	26C versus 30C	1d versus 26d	1d versus 9d	26d versus 9d	26C,1d versus 26C,26d	26C,1d versus 26C,9d	26C,1d versus 30C,1d	26C,1d versus 30C,26d	26C,1d versus 30C,9d	26C,26d versus 26C,9d	26C,26d versus 30C,26d	26C,26d versus 30C,9d	26C,9d versus 30C,9d	30C,1d versus 26C,26d	30C,1d versus 26C,9d	30C,1d versus 30C,26d	30C,1d versus 30C,9d	30C,26d versus 26C,9d	30C,26d versus 30C,9d
ASV0014	1	1	1	0.869075	1	0.543479	1	1	1	1	1	1	1	0.543479	0.543479	0.543479	1	1	1
ASV0020	1	1	1	0.869075	1	1	0.543479	1	1	1	1	1	1	0.543479	1	1	0.543479	0.543479	1
ASV0021	1	1	1	0.869075	1	1	1	1	0.543479	1	1	1	1	1	1	0.543479	1	0.543479	0.543479
ASV0025	1	1	1	0.869075	1	1	1	1	0.543479	1	1	1	1	1	1	0.543479	1	0.543479	0.543479
ASV0034	1	1	1	0.869075	1	1	0.543479	1	1	1	1	1	1	0.543479	1	1	0.543479	0.543479	1
ASV0036	1	1	1	1	1	1	1	1	1	1	1	1	1	1	1	1	1	1	1
ASV0040	1	1	1	1	1	0.543479	0.543479	0.543479	0.543479	1	1	1	1	1	1	1	1	1	1
ASV0041	1	1	1	0.869075	1	1	1	0.543479	1	1	1	1	1	1	0.543479	1	0.543479	1	0.543479
ASV0042	1	1	1	0.869075	1	1	0.543479	1	1	1	1	1	1	0.543479	1	1	0.543479	0.543479	1
ASV0043	1	1	1	0.869075	1	1	1	0.543479	1	1	1	1	1	1	0.543479	1	0.543479	1	0.543479
ASV0046	1	1	1	1	1	0.543479	0.543479	0.543479	0.543479	1	1	1	1	1	1	1	1	1	1
ASV0049	1	1	1	0.869075	1	0.543479	1	1	1	1	1	1	1	0.543479	0.543479	0.543479	1	1	1
ASV0051	1	1	1	1	1	0.543479	0.543479	0.543479	0.543479	1	1	1	1	1	1	1	1	1	1
ASV0054	1	1	1	0.589688	1	1	0.609573	1	1	1	1	1	1	0.694264	1	1	0.609573	0.609573	1
ASV0055	1	1	1	0.591035	1	0.797013	1	1	1	1	1	1	1	1	0.797013	0.797013	1	1	1
ASV0061	1	1	1	0.910098	1	0.991266	1	1	0.991266	1	1	1	1	1	0.991266	1	0.991266	1	0.991266
ASV0063	1	1	1	1	1	1	1	1	1	1	1	1	1	1	1	1	1	1	1
ASV0064	1	1	1	0.294097	1	0.657972	0.657972	1	1	1	1	1	1	1	0.657972	0.657972	0.657972	0.657972	1
ASV0072	1	1	1	0.331723	1	1	1	1	1	1	1	1	1	1	1	1	1	1	1
ASV0073	1	1	1	0.778818	1	1	0.296922	1	1	1	1	1	1	0.296922	1	1	0.457027	0.296922	1
ASV0077	1	1	1	1	1	1	1	1	1	1	1	1	1	1	1	1	1	1	1
ASV0079	1	1	1	1	1	1	0.864139	0.864139	0.864139	1	1	1	1	1	1	1	1	1	1
ASV0080	1	1	1	1	1	0.543479	0.543479	0.543479	0.543479	1	1	1	1	1	1	1	1	1	1
ASV0082	1	1	1	0.869075	1	1	0.543479	1	1	1	1	1	1	0.543479	1	1	0.543479	0.543479	1
ASV0087	1	1	1	0.869075	1	1	1	0.543479	1	1	1	1	1	1	0.543479	1	0.543479	1	0.543479
ASV0088	1	1	1	0.869075	1	1	0.543479	1	1	1	1	1	1	0.543479	1	1	0.543479	0.543479	1
ASV0089	1	1	1	0.24979	1	0.615782	0.578305	1	0.881614	1	1	1	1	1	0.615782	0.881614	0.578305	0.751688	0.881614
ASV0093	1	1	1	0.869075	1	1	1	0.543479	1	1	1	1	1	1	0.543479	1	0.543479	1	0.543479
ASV0106	1	1	1	1	1	1	1	1	1	1	1	1	1	1	1	1	1	1	1
ASV0110	1	1	1	0.869075	1	1	1	1	0.543479	1	1	1	1	1	1	0.543479	1	0.543479	0.543479
ASV0112	1	1	1	0.869075	1	0.543479	1	1	1	1	1	1	1	0.543479	0.543479	0.543479	1	1	1
ASV0116	1	1	1	1	1	1	1	1	1	1	1	1	1	1	1	1	1	1	1
ASV0118	1	1	1	0.860951	1	0.0216634	0.0216634	0.0502419	0.0324167	1	1	1	1	1	0.889864	1	0.951016	1	1
ASV0119	1	1	1	1	1	0.707717	1	1	1	1	1	1	1	0.707717	1	0.707717	1	1	1
ASV0123	1	1	1	0.365548	1	1	0.142234	1	1	1	1	1	1	0.142234	1	1	0.142234	0.142234	1
ASV0124	1	1	1	1	1	1	0.742962	1	1	1	1	1	1	0.742962	1	1	0.785187	0.742962	1
ASV0125	1	1	1	0.869075	1	1	1	1	0.543479	1	1	1	1	1	1	0.543479	1	0.543479	0.543479
ASV0127	1	1	1	0.869075	1	1	0.543479	1	1	1	1	1	1	0.543479	1	1	0.543479	0.543479	1
ASV0135	1	1	1	1	1	0.17891	0.17891	0.17891	0.17891	1	1	1	1	1	1	1	1	1	1
ASV0137	1	1	1	0.456246	1	1	0.199117	1	1	1	1	1	1	0.199117	1	1	0.199117	0.199117	1
ASV0143	1	1	1	0.24466	1	1	0.078309	1	1	1	1	1	1	0.078309	1	1	0.078309	0.078309	1
ASV0144	1	1	1	0.869075	1	1	0.543479	1	1	1	1	1	1	0.543479	1	1	0.543479	0.543479	1
ASV0145	1	1	1	0.869075	1	1	1	1	0.543479	1	1	1	1	1	1	0.543479	1	0.543479	0.543479
ASV0146	1	1	1	0.456246	1	1	0.199117	1	1	1	1	1	1	0.199117	1	1	0.199117	0.199117	1
ASV0150	1	1	1	0.869075	1	0.543479	1	1	1	1	1	1	1	0.543479	0.543479	0.543479	1	1	1
ASV0152	1	1	1	0.869075	1	1	0.543479	1	1	1	1	1	1	0.543479	1	1	0.543479	0.543479	1
ASV0163	1	1	1	0.869075	1	1	0.543479	1	1	1	1	1	1	0.543479	1	1	0.543479	0.543479	1
ASV0164	1	1	1	0.706651	1	1	1	1	1	1	1	1	1	1	1	1	1	1	1
ASV0166	1	1	1	0.869075	1	0.543479	1	1	1	1	1	1	1	0.543479	0.543479	0.543479	1	1	1
ASV0171	1	1	1	0.24466	1	1	0.078309	1	1	1	1	1	1	0.078309	1	1	0.078309	0.078309	1
ASV0183	1	1	1	0.869075	1	1	1	0.543479	1	1	1	1	1	1	0.543479	1	0.543479	1	0.543479
ASV0189	1	1	1	0.869075	1	1	1	0.543479	1	1	1	1	1	1	0.543479	1	0.543479	1	0.543479
ASV0192	1	1	1	0.869075	1	1	1	0.543479	1	1	1	1	1	1	0.543479	1	0.543479	1	0.543479
ASV0193	1	1	1	1	1	1	1	1	1	1	1	1	1	1	1	1	1	1	1
ASV0197	1	1	1	0.24466	1	1	0.0783089	1	1	1	1	1	1	0.0783089	1	1	0.0783089	0.0783089	1
ASV0201	1	1	1	1	1	0.543479	0.543479	0.543479	0.543479	1	1	1	1	1	1	1	1	1	1
ASV0206	1	1	1	0.365548	1	1	0.142234	1	1	1	1	1	1	0.142234	1	1	0.142234	0.142234	1
ASV0208	1	1	1	0.869075	1	0.543479	1	1	1	1	1	1	1	0.543479	0.543479	0.543479	1	1	1
ASV0210	1	1	1	1	1	0.543479	0.543479	0.543479	0.543479	1	1	1	1	1	1	1	1	1	1
ASV0211	1	1	1	0.869075	1	1	0.543479	1	1	1	1	1	1	0.543479	1	1	0.543479	0.543479	1
ASV0216	1	1	1	0.869075	1	1	1	1	0.543479	1	1	1	1	1	1	0.543479	1	0.543479	0.543479
ASV0218	1	1	1	0.308428	1	1	0.110269	1	1	1	1	1	1	0.110269	1	1	0.110269	0.110269	1
ASV0220	1	1	1	0.869075	1	1	0.543479	1	1	1	1	1	1	0.543479	1	1	0.543479	0.543479	1
ASV0221	1	1	1	0.869075	1	1	1	1	0.543479	1	1	1	1	1	1	0.543479	1	0.543479	0.543479
ASV0223	1	1	1	0.891321	1	1	1	0.171125	1	1	1	1	1	1	0.235742	1	0.28457	1	0.171125
ASV0228	1	1	1	0.628653	1	1	0.479988	1	1	1	1	1	1	0.479988	1	1	0.479988	0.479988	1
ASV0230	1	1	1	0.869075	1	1	0.543479	1	1	1	1	1	1	0.543479	1	1	0.543479	0.543479	1
ASV0236	1	1	1	0.685994	1	0.841175	1	1	1	1	1	1	1	0.841175	0.841175	0.841175	1	1	1
ASV0240	1	1	1	0.0206735	1	0.00904803	0.987484	0.987484	0.987484	1	1	1	1	0.00365351	0.00365351	0.00365351	1	1	1
ASV0242	1	1	1	0.869075	1	1	0.543479	1	1	1	1	1	1	0.543479	1	1	0.543479	0.543479	1
ASV0246	1	1	1	0.147997	1	1	0.0379483	1	1	1	1	1	1	0.0379483	1	1	0.0379483	0.0379483	1
ASV0247	1	1	1	1	1	1	1	1	1	1	1	1	1	1	1	1	1	1	1
ASV0248	1	1	1	0.589847	1	1	1	0.46674	1	1	1	1	1	1	0.394427	1	0.394427	1	0.394427
ASV0249	1	1	1	1	1	0.543479	0.543479	0.543479	0.543479	1	1	1	1	1	1	1	1	1	1
ASV0256	1	1	1	1	1	0.543479	0.543479	0.543479	0.543479	1	1	1	1	1	1	1	1	1	1
ASV0257	1	1	1	1	1	1	1	1	1	1	1	1	1	1	1	1	1	1	1
ASV0264	1	1	1	0.869075	1	0.543479	1	1	1	1	1	1	1	0.543479	0.543479	0.543479	1	1	1
ASV0269	1	1	1	0.869075	1	0.543479	1	1	1	1	1	1	1	0.543479	0.543479	0.543479	1	1	1
ASV0273	1	1	1	0.869075	1	0.543479	1	1	1	1	1	1	1	0.543479	0.543479	0.543479	1	1	1
ASV0280	1	1	1	0.869075	1	1	0.543479	1	1	1	1	1	1	0.543479	1	1	0.543479	0.543479	1
ASV0281	1	1	1	0.869075	1	1	1	0.543479	1	1	1	1	1	1	0.543479	1	0.543479	1	0.543479
ASV0282	1	1	1	1	1	1	0.740609	1	1	1	1	1	1	0.740609	1	1	0.740609	0.765827	1
ASV0284	1	1	1	0.872551	1	1	1	0.651686	1	1	1	1	1	1	0.651686	1	0.651686	1	0.651686
ASV0285	1	1	1	1	1	0.543479	0.543479	0.543479	0.543479	1	1	1	1	1	1	1	1	1	1
ASV0292	1	1	1	0.869075	1	1	0.543479	1	1	1	1	1	1	0.543479	1	1	0.543479	0.543479	1
ASV0295	1	1	1	0.869075	1	1	0.543479	1	1	1	1	1	1	0.543479	1	1	0.543479	0.543479	1
ASV0319	1	1	1	0.869075	1	1	0.543479	1	1	1	1	1	1	0.543479	1	1	0.543479	0.543479	1
ASV0320	1	1	1	0.869075	1	1	1	1	0.543479	1	1	1	1	1	1	0.543479	1	0.543479	0.543479
ASV0321	1	1	1	0.869075	1	0.543479	1	1	1	1	1	1	1	0.543479	0.543479	0.543479	1	1	1
ASV0323	1	1	1	0.869075	1	0.543479	1	1	1	1	1	1	1	0.543479	0.543479	0.543479	1	1	1
ASV0324	1	1	1	0.869075	1	0.543479	1	1	1	1	1	1	1	0.543479	0.543479	0.543479	1	1	1
ASV0325	1	1	1	0.869075	1	1	0.543479	1	1	1	1	1	1	0.543479	1	1	0.543479	0.543479	1
ASV0327	1	1	1	1	1	0.543479	0.543479	0.543479	0.543479	1	1	1	1	1	1	1	1	1	1
ASV0330	1	1	1	0.456246	1	1	1	1	1	1	1	1	1	1	1	1	1	1	1
ASV0332	1	1	1	1	1	1	0.780272	0.780272	0.780272	1	1	1	1	1	1	1	1	1	1
ASV0333	1	1	1	0.869075	1	1	0.543479	1	1	1	1	1	1	0.543479	1	1	0.543479	0.543479	1
ASV0335	1	1	1	0.869075	1	0.543479	1	1	1	1	1	1	1	0.543479	0.543479	0.543479	1	1	1
ASV0338	1	1	1	0.869075	1	0.543479	1	1	1	1	1	1	1	0.543479	0.543479	0.543479	1	1	1
ASV0349	1	1	1	0.869075	1	1	1	0.543479	1	1	1	1	1	1	0.543479	1	0.543479	1	0.543479
ASV0353	1	1	1	0.869075	1	1	1	1	0.543479	1	1	1	1	1	1	0.543479	1	0.543479	0.543479
ASV0361	1	1	1	1	1	0.543479	0.543479	0.543479	0.543479	1	1	1	1	1	1	1	1	1	1
ASV0365	1	1	1	0.869075	1	1	0.543479	1	1	1	1	1	1	0.543479	1	1	0.543479	0.543479	1
ASV0370	1	1	1	0.336186	1	1	0.444494	1	1	1	1	1	1	0.829842	1	1	0.444494	0.444494	1
ASV0372	1	1	1	1	1	0.543479	0.543479	0.543479	0.543479	1	1	1	1	1	1	1	1	1	1
ASV0373	1	1	1	0.869075	1	1	0.543479	1	1	1	1	1	1	0.543479	1	1	0.543479	0.543479	1
ASV0377	1	1	1	0.869075	1	0.543479	1	1	1	1	1	1	1	0.543479	0.543479	0.543479	1	1	1
ASV0378	1	1	1	1	1	0.680759	0.680759	0.680759	1	1	1	1	1	1	1	1	1	1	1
ASV0380	1	1	1	0.869075	1	1	0.543479	1	1	1	1	1	1	0.543479	1	1	0.543479	0.543479	1
ASV0381	1	1	1	0.869075	1	0.543479	1	1	1	1	1	1	1	0.543479	0.543479	0.543479	1	1	1
ASV0382	1	1	1	1	1	0.543479	0.543479	0.543479	0.543479	1	1	1	1	1	1	1	1	1	1
ASV0387	1	1	1	0.869075	1	1	0.543479	1	1	1	1	1	1	0.543479	1	1	0.543479	0.543479	1
ASV0390	1	1	1	0.178782	1	0.195814	1	1	1	1	1	1	1	0.422327	0.195814	0.195814	1	1	1
ASV0394	1	1	1	0.869075	1	0.543479	1	1	1	1	1	1	1	0.543479	0.543479	0.543479	1	1	1
ASV0395	1	1	1	0.869075	1	0.543479	1	1	1	1	1	1	1	0.543479	0.543479	0.543479	1	1	1
ASV0397	1	1	1	0.617011	1	1	0.973747	1	1	1	1	1	1	1	1	1	0.973747	0.973747	1
ASV0401	1	1	1	0.82659	1	1	0.589408	1	1	1	1	1	1	0.589408	1	1	0.589408	0.589408	1
ASV0402	1	1	1	0.869075	1	1	0.543479	1	1	1	1	1	1	0.543479	1	1	0.543479	0.543479	1
ASV0405	1	1	1	0.869075	1	1	1	1	0.543479	1	1	1	1	1	1	0.543479	1	0.543479	0.543479
ASV0420	1	1	1	1	1	0.543479	0.543479	0.543479	0.543479	1	1	1	1	1	1	1	1	1	1
ASV0421	1	1	1	0.869075	1	1	0.543479	1	1	1	1	1	1	0.543479	1	1	0.543479	0.543479	1
ASV0422	1	1	1	0.869075	1	1	0.543479	1	1	1	1	1	1	0.543479	1	1	0.543479	0.543479	1
ASV0432	1	1	1	1	1	1	0.422623	1	0.967662	1	1	1	1	0.422623	1	0.967662	0.422623	0.967662	0.967662
ASV0433	1	1	1	1	1	1	1	1	0.780272	1	1	1	1	1	1	0.780272	1	1	0.780272
ASV0438	1	1	1	0.16534	1	1	0.0444255	1	1	1	1	1	1	0.0444255	1	1	0.0444255	0.0444255	1
ASV0444	1	1	1	1	1	0.543479	0.543479	0.543479	0.543479	1	1	1	1	1	1	1	1	1	1
ASV0448	1	1	1	0.869075	1	0.543479	1	1	1	1	1	1	1	0.543479	0.543479	0.543479	1	1	1
ASV0449	1	1	1	0.869075	1	1	1	1	0.543479	1	1	1	1	1	1	0.543479	1	0.543479	0.543479
ASV0454	1	1	1	0.869075	1	1	1	0.543479	1	1	1	1	1	1	0.543479	1	0.543479	1	0.543479
ASV0456	1	1	1	0.869075	1	1	1	0.543479	1	1	1	1	1	1	0.543479	1	0.543479	1	0.543479
ASV0460	1	1	1	0.869075	1	1	0.543479	1	1	1	1	1	1	0.543479	1	1	0.543479	0.543479	1
ASV0463	1	1	1	0.869075	1	1	1	1	0.543479	1	1	1	1	1	1	0.543479	1	0.543479	0.543479
ASV0465	1	1	1	0.869075	1	1	1	0.543479	1	1	1	1	1	1	0.543479	1	0.543479	1	0.543479
ASV0467	1	1	1	0.869075	1	1	1	1	0.543479	1	1	1	1	1	1	0.543479	1	0.543479	0.543479
ASV0471	1	1	1	0.869075	1	1	0.543479	1	1	1	1	1	1	0.543479	1	1	0.543479	0.543479	1
ASV0473	1	1	1	0.869075	1	1	0.543479	1	1	1	1	1	1	0.543479	1	1	0.543479	0.543479	1
ASV0476	1	1	1	1	1	0.543479	0.543479	0.543479	0.543479	1	1	1	1	1	1	1	1	1	1
ASV0477	1	1	1	0.869075	1	1	1	0.543479	1	1	1	1	1	1	0.543479	1	0.543479	1	0.543479
ASV0483	1	1	1	1	1	0.543479	0.543479	0.543479	0.543479	1	1	1	1	1	1	1	1	1	1
ASV0485	1	1	1	1	1	0.457078	0.400545	0.574874	0.400545	1	1	1	1	1	1	1	1	1	1
ASV0486	1	1	1	1	1	0.755343	0.755343	0.755343	0.877263	1	1	1	1	1	1	1	1	1	1
ASV0488	1	1	1	1	1	0.543479	0.543479	0.543479	0.543479	1	1	1	1	1	1	1	1	1	1
ASV0490	1	1	1	0.869075	1	1	1	1	0.543479	1	1	1	1	1	1	0.543479	1	0.543479	0.543479
ASV0491	1	1	1	0.869075	1	1	0.543479	1	1	1	1	1	1	0.543479	1	1	0.543479	0.543479	1
ASV0492	1	1	1	0.429252	1	1	1	1	0.181422	1	1	1	1	1	1	0.181422	1	0.181422	0.181422
ASV0494	1	1	1	0.869075	1	1	0.543479	1	1	1	1	1	1	0.543479	1	1	0.543479	0.543479	1
ASV0502	1	1	1	1	1	0.543479	0.543479	0.543479	0.543479	1	1	1	1	1	1	1	1	1	1
ASV0510	1	1	1	0.869075	1	1	0.543479	1	1	1	1	1	1	0.543479	1	1	0.543479	0.543479	1
ASV0511	1	1	1	0.869075	1	0.543479	1	1	1	1	1	1	1	0.543479	0.543479	0.543479	1	1	1
ASV0512	1	1	1	0.555717	1	1	0.269705	1	1	1	1	1	1	0.269705	1	1	0.269705	0.269705	1
ASV0515	1	1	1	0.869075	1	1	1	1	0.543479	1	1	1	1	1	1	0.543479	1	0.543479	0.543479
ASV0516	1	1	1	0.653027	1	1	1	1	1	1	1	1	1	1	1	1	1	1	1
ASV0526	1	1	1	0.869075	1	1	0.543479	1	1	1	1	1	1	0.543479	1	1	0.543479	0.543479	1
ASV0532	1	1	1	1	1	0.7903	0.7903	0.7903	0.7903	1	1	1	1	1	1	1	1	1	1
ASV0537	1	1	1	0.869075	1	1	1	1	0.543479	1	1	1	1	1	1	0.543479	1	0.543479	0.543479
ASV0542	1	1	1	1	1	1	1	1	1	1	1	1	1	1	1	1	1	1	1
ASV0545	1	1	1	0.869075	1	0.543479	1	1	1	1	1	1	1	0.543479	0.543479	0.543479	1	1	1
ASV0547	1	1	1	0.869075	1	1	1	1	0.543479	1	1	1	1	1	1	0.543479	1	0.543479	0.543479
ASV0550	1	1	1	1	1	0.830168	1	0.830168	0.830168	1	1	1	1	0.977742	1	1	0.977742	0.977742	1
ASV0551	1	1	1	1	1	1	0.724229	0.724229	0.724229	1	1	1	1	0.724229	0.724229	0.724229	1	1	1
ASV0555	1	1	1	0.869075	1	1	0.543479	1	1	1	1	1	1	0.543479	1	1	0.543479	0.543479	1
ASV0558	1	1	1	0.204089	1	0.00176073	0.00176073	0.0594616	0.00176073	1	1	1	1	1	0.0594616	1	0.0725929	1	0.0768934
ASV0560	1	1	1	0.869075	1	1	1	0.543479	1	1	1	1	1	1	0.543479	1	0.543479	1	0.543479
ASV0564	1	1	1	0.869075	1	1	0.543479	1	1	1	1	1	1	0.543479	1	1	0.543479	0.543479	1
ASV0565	1	1	1	0.869075	1	0.543479	1	1	1	1	1	1	1	0.543479	0.543479	0.543479	1	1	1
ASV0566	1	1	1	0.869075	1	1	1	0.543479	1	1	1	1	1	1	0.543479	1	0.543479	1	0.543479
ASV0568	1	1	1	0.869075	1	1	1	1	0.543479	1	1	1	1	1	1	0.543479	1	0.543479	0.543479
ASV0575	1	1	1	1	1	0.355768	0.18999	0.355768	0.355768	1	1	1	1	0.67852	1	1	0.67852	0.67852	1
ASV0580	1	1	1	1	1	0.543479	0.543479	0.543479	0.543479	1	1	1	1	1	1	1	1	1	1
ASV0582	1	1	1	1	1	1	1	1	1	1	1	1	1	1	1	1	1	1	1
ASV0584	1	1	1	0.869075	1	1	1	0.543479	1	1	1	1	1	1	0.543479	1	0.543479	1	0.543479
ASV0585	1	1	1	0.904002	1	1	1	1	1	1	1	1	1	1	1	1	1	1	1
ASV0595	1	1	1	1	1	1	1	1	1	1	1	1	1	1	1	1	1	1	1
ASV0599	1	1	1	0.869075	1	0.543479	1	1	1	1	1	1	1	0.543479	0.543479	0.543479	1	1	1
ASV0600	1	1	1	0.869075	1	0.543479	1	1	1	1	1	1	1	0.543479	0.543479	0.543479	1	1	1
ASV0604	1	1	1	0.869075	1	1	0.543479	1	1	1	1	1	1	0.543479	1	1	0.543479	0.543479	1
ASV0605	1	1	1	0.928338	1	0.287639	1	0.794358	1	1	1	1	1	0.287639	0.794358	0.287639	0.899712	1	0.794358
ASV0606	1	1	1	0.97866	1	1	1	1	0.305787	1	1	1	1	1	1	0.656186	1	0.305787	0.305787
ASV0607	1	1	1	1	1	1	1	1	1	1	1	1	1	1	1	1	1	1	1
ASV0610	1	1	1	1	1	1	1	1	0.696289	1	1	1	1	1	1	0.696289	1	0.712999	0.696289
ASV0612	1	1	1	0.869075	1	1	1	1	0.543479	1	1	1	1	1	1	0.543479	1	0.543479	0.543479
ASV0613	1	1	1	1	1	0.543479	0.543479	0.543479	0.543479	1	1	1	1	1	1	1	1	1	1
ASV0615	1	1	1	0.869075	1	1	1	1	0.543479	1	1	1	1	1	1	0.543479	1	0.543479	0.543479
ASV0616	1	1	1	0.869075	1	1	1	1	0.543479	1	1	1	1	1	1	0.543479	1	0.543479	0.543479
ASV0620	1	1	1	1	1	1	1	1	1	1	1	1	1	1	1	1	1	1	1
ASV0621	1	1	1	0.222677	1	1	1	0.128561	1	1	1	1	1	1	0.128561	1	0.128561	1	0.128561
ASV0622	1	1	1	0.869075	1	1	1	1	0.543479	1	1	1	1	1	1	0.543479	1	0.543479	0.543479
ASV0623	1	1	1	0.853105	1	1	0.594716	1	1	1	1	1	1	0.594716	1	1	0.594716	0.594716	1
ASV0624	1	1	1	1	1	0.543479	0.543479	0.543479	0.543479	1	1	1	1	1	1	1	1	1	1
ASV0625	1	1	1	0.648801	1	1	0.343137	1	1	1	1	1	1	0.343137	1	1	0.343137	0.343137	1
ASV0626	1	1	1	0.869075	1	0.543479	1	1	1	1	1	1	1	0.543479	0.543479	0.543479	1	1	1
ASV0629	1	1	1	0.869075	1	1	1	1	0.543479	1	1	1	1	1	1	0.543479	1	0.543479	0.543479
ASV0630	1	1	1	0.869075	1	1	0.543479	1	1	1	1	1	1	0.543479	1	1	0.543479	0.543479	1
ASV0633	1	1	1	0.236656	1	1	0.0135886	1	0.563769	1	1	1	1	0.0135886	1	0.563769	0.0135886	0.0745863	0.563769
ASV0634	1	1	1	1	1	0.84485	0.84485	1	0.84485	1	1	1	1	1	1	1	1	1	1
ASV0635	1	1	1	0.869075	1	1	0.543479	1	1	1	1	1	1	0.543479	1	1	0.543479	0.543479	1
ASV0636	1	1	1	0.869075	1	1	0.543479	1	1	1	1	1	1	0.543479	1	1	0.543479	0.543479	1
ASV0637	1	1	1	0.869075	1	1	1	1	0.543479	1	1	1	1	1	1	0.543479	1	0.543479	0.543479
ASV0638	1	1	1	0.869075	1	1	1	0.543479	1	1	1	1	1	1	0.543479	1	0.543479	1	0.543479
ASV0647	1	1	1	0.163722	1	1	1	0.571517	0.514046	1	1	1	1	1	0.571517	0.514046	0.571517	0.514046	1
ASV0648	1	1	1	1	1	0.543479	0.543479	0.543479	0.543479	1	1	1	1	1	1	1	1	1	1
ASV0650	1	1	1	0.869075	1	1	1	1	0.543479	1	1	1	1	1	1	0.543479	1	0.543479	0.543479
ASV0651	1	1	1	0.869075	1	1	1	1	0.543479	1	1	1	1	1	1	0.543479	1	0.543479	0.543479
ASV0654	1	1	1	0.721306	1	1	1	1	0.738681	1	1	1	1	1	1	0.738681	1	0.738681	0.749289
ASV0657	1	1	1	1	1	0.543479	0.543479	0.543479	0.543479	1	1	1	1	1	1	1	1	1	1
ASV0658	1	1	1	0.869075	1	1	1	0.543479	1	1	1	1	1	1	0.543479	1	0.543479	1	0.543479
ASV0659	1	1	1	0.307295	1	0.946787	0.946787	1	1	1	1	1	1	1	0.859015	0.946787	0.859015	0.946787	0.946787
ASV0661	1	1	1	0.57804	1	1	1	1	1	1	1	1	1	1	1	1	1	1	1
ASV0665	1	1	1	1	1	1	1	1	1	1	1	1	1	1	1	1	1	1	1
ASV0666	1	1	1	0.869075	1	0.543479	1	1	1	1	1	1	1	0.543479	0.543479	0.543479	1	1	1
ASV0667	1	1	1	1	1	0.543479	0.543479	0.543479	0.543479	1	1	1	1	1	1	1	1	1	1
ASV0668	1	1	1	0.489148	1	0.336312	1	1	1	1	1	1	1	0.336312	0.336312	0.336312	1	1	1
ASV0669	1	1	1	0.869075	1	1	0.543479	1	1	1	1	1	1	0.543479	1	1	0.543479	0.543479	1
ASV0670	1	1	1	0.869075	1	0.543479	1	1	1	1	1	1	1	0.543479	0.543479	0.543479	1	1	1
ASV0672	1	1	1	0.869075	1	1	1	1	0.543479	1	1	1	1	1	1	0.543479	1	0.543479	0.543479
ASV0673	1	1	1	0.0972183	1	0.219388	0.637264	1	1	1	1	1	1	0.637264	0.219388	0.219388	0.637264	0.637264	1
ASV0674	1	1	1	1	1	1	1	1	1	1	1	1	1	1	1	1	1	1	1
ASV0675	1	1	1	0.518484	1	0.883958	1	1	1	1	1	1	1	1	0.883958	0.883958	1	1	1
ASV0677	1	1	1	0.000793019	1	1	0.000392878	1	1	1	1	1	1	0.000484506	1	0.934128	0.000392878	0.000392878	1
ASV0678	1	1	1	1	1	0.912861	1	0.912861	0.912861	1	1	1	1	0.912861	1	1	0.912861	0.912861	1
ASV0681	1	1	1	1	1	0.543479	0.543479	0.543479	0.543479	1	1	1	1	1	1	1	1	1	1
ASV0683	1	1	1	1	1	1	1	1	1	1	1	1	1	1	1	1	1	1	1
ASV0685	1	1	1	0.169222	1	1	1	1	0.0459231	1	1	1	1	1	1	0.0459231	1	0.0459231	0.0459231
ASV0687	1	1	1	1	1	0.543479	0.543479	0.543479	0.543479	1	1	1	1	1	1	1	1	1	1
ASV0691	1	1	1	0.869075	1	1	0.543479	1	1	1	1	1	1	0.543479	1	1	0.543479	0.543479	1
ASV0699	1	1	1	1	1	0.543479	0.543479	0.543479	0.543479	1	1	1	1	1	1	1	1	1	1
ASV0701	1	1	1	0.869075	1	1	1	1	0.543479	1	1	1	1	1	1	0.543479	1	0.543479	0.543479
ASV0702	1	1	1	1	1	1	1	1	1	1	1	1	1	1	1	1	1	1	1
ASV0703	1	1	1	1	1	1	1	1	1	1	1	1	1	1	1	1	1	1	1
ASV0705	1	1	1	1	1	0.456145	0.456145	0.478934	0.456145	1	1	1	1	1	1	1	1	1	1
ASV0707	1	1	1	0.869075	1	1	1	1	0.543479	1	1	1	1	1	1	0.543479	1	0.543479	0.543479
ASV0709	1	1	1	0.869075	1	1	1	0.543479	1	1	1	1	1	1	0.543479	1	0.543479	1	0.543479
ASV0710	1	1	1	0.869075	1	1	1	1	0.543479	1	1	1	1	1	1	0.543479	1	0.543479	0.543479
ASV0711	1	1	1	0.869075	1	1	0.543479	1	1	1	1	1	1	0.543479	1	1	0.543479	0.543479	1
ASV0716	1	1	1	1	1	1	1	1	1	1	1	1	1	1	1	1	1	1	1
ASV0718	1	1	1	0.869075	1	1	0.543479	1	1	1	1	1	1	0.543479	1	1	0.543479	0.543479	1
ASV0721	1	1	1	1	1	0.543479	0.543479	0.543479	0.543479	1	1	1	1	1	1	1	1	1	1
ASV0723	1	1	1	1	1	1	1	1	1	1	1	1	1	1	1	1	1	1	1
ASV0724	1	1	1	0.287719	1	1	1	0.0994495	1	1	1	1	1	1	0.0994495	1	0.0994495	1	0.0994495
ASV0725	1	1	1	0.869075	1	1	0.543479	1	1	1	1	1	1	0.543479	1	1	0.543479	0.543479	1
ASV0727	1	1	1	1	1	0.543479	0.543479	0.543479	0.543479	1	1	1	1	1	1	1	1	1	1
ASV0729	1	1	1	0.869075	1	0.543479	1	1	1	1	1	1	1	0.543479	0.543479	0.543479	1	1	1
ASV0730	1	1	1	0.869075	1	1	1	1	0.543479	1	1	1	1	1	1	0.543479	1	0.543479	0.543479
ASV0731	1	1	1	0.869075	1	1	1	1	0.543479	1	1	1	1	1	1	0.543479	1	0.543479	0.543479
ASV0732	1	1	1	0.869075	1	1	1	1	0.543479	1	1	1	1	1	1	0.543479	1	0.543479	0.543479
ASV0733	1	1	1	0.941369	1	1	1	1	1	1	1	1	1	0.822537	1	1	0.822537	0.822537	1
ASV0736	1	1	1	0.869075	1	1	0.543479	1	1	1	1	1	1	0.543479	1	1	0.543479	0.543479	1
ASV0738	1	1	1	1	1	0.902371	1	1	0.902371	1	1	1	1	0.902371	0.902371	1	1	0.902371	0.902371
ASV0740	1	1	1	0.870622	1	1	1	0.612954	1	1	1	1	1	1	0.612954	1	0.612954	1	0.612954
ASV0742	1	1	1	1	1	0.543479	0.543479	0.543479	0.543479	1	1	1	1	1	1	1	1	1	1
ASV0744	1	1	1	0.869075	1	0.543479	1	1	1	1	1	1	1	0.543479	0.543479	0.543479	1	1	1
ASV0746	1	1	1	1	1	0.543479	0.543479	0.543479	0.543479	1	1	1	1	1	1	1	1	1	1
ASV0747	1	1	1	0.869075	1	1	1	1	0.543479	1	1	1	1	1	1	0.543479	1	0.543479	0.543479
ASV0748	1	1	1	0.554166	1	1	0.832309	1	1	1	1	1	1	1	1	1	0.832309	0.832309	1
ASV0749	1	1	1	0.182076	1	1	1	0.331236	1	1	1	1	1	1	0.331236	1	0.331236	1	0.622263
ASV0750	1	1	1	0.869075	1	0.543479	1	1	1	1	1	1	1	0.543479	0.543479	0.543479	1	1	1
ASV0751	1	1	1	0.50828	1	1	1	1	1	1	1	1	1	1	1	1	1	1	1
ASV0753	1	1	1	0.869075	1	0.543479	1	1	1	1	1	1	1	0.543479	0.543479	0.543479	1	1	1
ASV0754	1	1	1	0.869075	1	1	0.543479	1	1	1	1	1	1	0.543479	1	1	0.543479	0.543479	1
ASV0755	1	1	1	0.869075	1	1	0.543479	1	1	1	1	1	1	0.543479	1	1	0.543479	0.543479	1
ASV0760	1	1	1	0.869075	1	0.543479	1	1	1	1	1	1	1	0.543479	0.543479	0.543479	1	1	1
ASV0762	1	1	1	0.511307	1	1	1	0.727205	1	1	1	1	1	1	0.487618	1	0.487618	1	0.487618
ASV0764	1	1	1	0.869075	1	1	1	0.543479	1	1	1	1	1	1	0.543479	1	0.543479	1	0.543479
ASV0765	1	1	1	1	1	0.797013	0.797013	1	0.797013	1	1	1	1	1	1	1	1	1	1
ASV0769	1	1	1	1	1	1	1	1	0.864139	1	1	1	1	1	1	1	1	0.864139	0.864139
ASV0776	1	1	1	0.869075	1	0.543479	1	1	1	1	1	1	1	0.543479	0.543479	0.543479	1	1	1
ASV0780	1	1	1	1	1	0.543479	0.543479	0.543479	0.543479	1	1	1	1	1	1	1	1	1	1
ASV0784	1	1	1	0.493522	1	1	0.938349	1	1	1	1	1	1	1	1	1	0.938349	0.938349	1
ASV0793	1	1	1	0.56301	1	0.822537	1	1	1	1	1	1	1	1	0.822537	0.822537	1	1	1
ASV0796	1	1	1	1	1	1	0.724229	0.724229	0.724229	1	1	1	1	0.724229	0.724229	0.724229	1	1	1
ASV0798	1	1	1	1	1	0.543479	0.543479	0.543479	0.543479	1	1	1	1	1	1	1	1	1	1
ASV0799	1	1	1	1	1	0.543479	0.543479	0.543479	0.543479	1	1	1	1	1	1	1	1	1	1
ASV0800	1	1	1	0.869075	1	1	1	1	0.543479	1	1	1	1	1	1	0.543479	1	0.543479	0.543479
ASV0801	1	1	1	0.869075	1	1	1	1	0.543479	1	1	1	1	1	1	0.543479	1	0.543479	0.543479
ASV0803	1	1	1	1	1	0.543479	0.543479	0.543479	0.543479	1	1	1	1	1	1	1	1	1	1
ASV0806	1	1	1	0.869075	1	1	1	1	0.543479	1	1	1	1	1	1	0.543479	1	0.543479	0.543479
ASV0807	1	1	1	0.869075	1	1	1	1	0.543479	1	1	1	1	1	1	0.543479	1	0.543479	0.543479
ASV0810	1	1	1	0.869075	1	1	1	0.543479	1	1	1	1	1	1	0.543479	1	0.543479	1	0.543479
ASV0813	1	1	1	0.869075	1	0.543479	1	1	1	1	1	1	1	0.543479	0.543479	0.543479	1	1	1
ASV0815	1	1	1	1	1	0.724229	1	1	0.724229	1	1	1	1	0.724229	0.724229	1	1	0.724229	0.724229
ASV0840	1	1	1	1	1	0.543479	0.543479	0.543479	0.543479	1	1	1	1	1	1	1	1	1	1
ASV0842	1	1	1	0.286419	1	0.761	0.197568	1	0.761	1	1	1	1	0.424876	0.761	1	0.197568	0.424876	0.761
ASV0843	1	1	1	0.599431	1	0.790684	1	1	1	1	1	1	1	1	0.790684	0.790684	1	1	1
ASV0844	1	1	1	1	1	0.915366	0.896658	0.896658	0.896658	1	1	1	1	1	1	1	1	1	1
ASV0845	1	1	1	1	1	1	1	1	0.938349	1	1	1	1	1	1	1	1	0.938349	0.938349
ASV0851	1	1	1	1	1	1	1	1	1	1	1	1	1	1	1	1	1	1	1
ASV0854	1	1	1	0.869075	1	1	1	0.543479	1	1	1	1	1	1	0.543479	1	0.543479	1	0.543479
ASV0857	1	1	1	1	1	1	1	1	1	1	1	1	1	1	1	1	1	1	1
ASV0858	1	1	1	1	1	1	1	1	1	1	1	1	1	1	1	1	1	1	1
ASV0861	1	1	1	0.572642	1	1	1	1	1	1	1	1	1	1	1	1	1	1	1
ASV0864	1	1	1	0.869075	1	0.543479	1	1	1	1	1	1	1	0.543479	0.543479	0.543479	1	1	1
ASV0870	1	1	1	0.869075	1	1	1	0.543479	1	1	1	1	1	1	0.543479	1	0.543479	1	0.543479
ASV0871	1	1	1	0.869075	1	1	1	0.543479	1	1	1	1	1	1	0.543479	1	0.543479	1	0.543479
ASV0872	1	1	1	0.869075	1	0.543479	1	1	1	1	1	1	1	0.543479	0.543479	0.543479	1	1	1
ASV0875	1	1	1	0.869075	1	1	1	1	0.543479	1	1	1	1	1	1	0.543479	1	0.543479	0.543479
ASV0877	1	1	1	1	1	0.749542	0.749542	0.948711	0.749542	1	1	1	1	1	1	1	1	1	1
ASV0878	1	1	1	1	1	1	1	1	1	1	1	1	1	1	1	1	1	1	1
ASV0881	1	1	1	1	1	0.543479	0.543479	0.543479	0.543479	1	1	1	1	1	1	1	1	1	1
ASV0883	1	1	1	0.869075	1	1	1	1	0.543479	1	1	1	1	1	1	0.543479	1	0.543479	0.543479
ASV0884	1	1	1	0.869075	1	0.543479	1	1	1	1	1	1	1	0.543479	0.543479	0.543479	1	1	1
ASV0887	1	1	1	0.869075	1	1	1	0.543479	1	1	1	1	1	1	0.543479	1	0.543479	1	0.543479
ASV0888	1	1	1	0.689129	1	1	1	1	1	1	1	1	1	1	1	1	1	1	1
ASV0889	1	1	1	1	1	1	1	0.847761	1	1	1	1	1	1	1	1	0.847761	1	0.847761
ASV0894	1	1	1	0.869075	1	1	0.543479	1	1	1	1	1	1	0.543479	1	1	0.543479	0.543479	1
ASV0896	1	1	1	0.869075	1	1	1	1	0.543479	1	1	1	1	1	1	0.543479	1	0.543479	0.543479
ASV0899	1	1	1	0.869075	1	1	1	1	0.543479	1	1	1	1	1	1	0.543479	1	0.543479	0.543479
ASV0905	1	1	1	0.869075	1	1	1	0.543479	1	1	1	1	1	1	0.543479	1	0.543479	1	0.543479
ASV0907	1	1	1	0.147997	1	1	0.0379483	1	1	1	1	1	1	0.0379483	1	1	0.0379483	0.0379483	1
ASV0909	1	1	1	0.869075	1	1	1	1	0.543479	1	1	1	1	1	1	0.543479	1	0.543479	0.543479
ASV0910	1	1	1	1	1	0.543479	0.543479	0.543479	0.543479	1	1	1	1	1	1	1	1	1	1
ASV0921	1	1	1	0.869075	1	1	1	1	0.543479	1	1	1	1	1	1	0.543479	1	0.543479	0.543479
ASV0922	1	1	1	0.869075	1	0.543479	1	1	1	1	1	1	1	0.543479	0.543479	0.543479	1	1	1
ASV0923	1	1	1	0.869075	1	1	1	1	0.543479	1	1	1	1	1	1	0.543479	1	0.543479	0.543479
ASV0924	1	1	1	0.869075	1	1	1	1	0.543479	1	1	1	1	1	1	0.543479	1	0.543479	0.543479
ASV0925	1	1	1	0.869075	1	1	1	1	0.543479	1	1	1	1	1	1	0.543479	1	0.543479	0.543479
ASV0926	1	1	1	0.869075	1	1	1	1	0.543479	1	1	1	1	1	1	0.543479	1	0.543479	0.543479
ASV0928	1	1	1	0.869075	1	1	1	0.543479	1	1	1	1	1	1	0.543479	1	0.543479	1	0.543479
ASV0929	1	1	1	0.2253	1	1	1	0.0580809	1	1	1	1	1	1	0.0580809	1	0.0580809	1	0.0580809
ASV0931	1	1	1	1	1	1	1	1	1	1	1	1	1	1	1	1	1	1	1
ASV0936	1	1	1	0.869075	1	1	0.543479	1	1	1	1	1	1	0.543479	1	1	0.543479	0.543479	1
ASV0941	1	1	1	0.869075	1	1	1	0.543479	1	1	1	1	1	1	0.543479	1	0.543479	1	0.543479
ASV0951	1	1	1	0.869075	1	1	1	0.543479	1	1	1	1	1	1	0.543479	1	0.543479	1	0.543479
ASV0952	1	1	1	0.869075	1	1	1	1	0.543479	1	1	1	1	1	1	0.543479	1	0.543479	0.543479
ASV0961	1	1	1	1	1	0.0393191	0.0393191	0.0393191	0.0393191	1	1	1	1	1	1	1	1	1	1
ASV0969	1	1	1	0.869075	1	0.543479	1	1	1	1	1	1	1	0.543479	0.543479	0.543479	1	1	1
ASV0970	1	1	1	0.869075	1	1	1	1	0.543479	1	1	1	1	1	1	0.543479	1	0.543479	0.543479
ASV0972	1	1	1	0.869075	1	1	1	1	0.543479	1	1	1	1	1	1	0.543479	1	0.543479	0.543479
ASV0973	1	1	1	0.869075	1	1	1	0.543479	1	1	1	1	1	1	0.543479	1	0.543479	1	0.543479
ASV0974	1	1	1	1	1	0.938349	1	1	1	1	1	1	1	0.938349	0.938349	1	1	1	1
ASV0981	1	1	1	0.869075	1	0.543479	1	1	1	1	1	1	1	0.543479	0.543479	0.543479	1	1	1
ASV0987	1	1	1	0.869075	1	1	1	1	0.543479	1	1	1	1	1	1	0.543479	1	0.543479	0.543479
ASV0995	1	1	1	0.869075	1	1	0.543479	1	1	1	1	1	1	0.543479	1	1	0.543479	0.543479	1
ASV1019	1	1	1	0.869075	1	1	1	0.543479	1	1	1	1	1	1	0.543479	1	0.543479	1	0.543479
ASV1025	1	1	1	0.869075	1	1	1	1	0.543479	1	1	1	1	1	1	0.543479	1	0.543479	0.543479
ASV1037	1	1	1	0.436493	1	1	0.69407	1	1	1	1	1	1	1	1	1	0.69407	0.69407	1
ASV1038	1	1	1	1	1	1	1	1	0.797013	1	1	1	1	1	1	1	1	0.797013	0.797013
ASV1039	1	1	1	0.869075	1	1	0.543479	1	1	1	1	1	1	0.543479	1	1	0.543479	0.543479	1
ASV1040	1	1	1	1	1	0.543479	0.543479	0.543479	0.543479	1	1	1	1	1	1	1	1	1	1
ASV1041	1	1	1	0.869075	1	1	0.543479	1	1	1	1	1	1	0.543479	1	1	0.543479	0.543479	1
ASV1042	1	1	1	1	1	0.81901	0.81901	0.81901	1	1	1	1	1	1	1	0.932299	1	0.932299	0.932299
ASV1044	1	1	1	0.869075	1	1	1	1	0.543479	1	1	1	1	1	1	0.543479	1	0.543479	0.543479
ASV1046	1	1	1	0.869075	1	1	0.543479	1	1	1	1	1	1	0.543479	1	1	0.543479	0.543479	1
ASV1049	1	1	1	1	1	0.738681	1	1	1	1	1	1	1	0.738681	0.738681	0.749289	1	1	1
ASV1050	1	1	1	0.272241	1	0.826356	0.744224	1	1	1	1	1	1	1	0.826356	0.826356	0.744224	0.744224	1
ASV1054	1	1	1	0.668297	1	1	0.754244	1	1	1	1	1	1	0.869574	1	1	0.754244	0.754244	1
ASV1062	1	1	1	0.451523	1	1	1	0.964701	0.964701	1	1	1	1	1	0.964701	0.964701	0.964701	0.964701	1
ASV1064	1	1	1	0.541644	1	1	1	0.569684	1	1	1	1	1	1	0.34562	1	0.34562	1	0.34562
ASV1068	1	1	1	0.370835	1	0.108272	1	1	1	1	1	1	1	0.108272	0.176263	0.108272	1	1	1
ASV1069	1	1	1	1	1	1	1	1	1	1	1	1	1	1	1	1	1	1	1
ASV1074	1	1	1	0.869075	1	1	0.543479	1	1	1	1	1	1	0.543479	1	1	0.543479	0.543479	1
ASV1084	1	1	1	0.428004	1	1	0.558903	1	1	1	1	1	1	0.915511	1	1	0.558903	0.558903	1
ASV1086	1	1	1	0.869075	1	1	0.543479	1	1	1	1	1	1	0.543479	1	1	0.543479	0.543479	1
ASV1088	1	1	1	0.299687	1	0.755277	0.755277	1	1	1	1	1	1	1	0.755277	0.755277	0.843035	1	1
ASV1089	1	1	1	0.165853	1	0.241818	1	1	1	1	1	1	1	0.495692	0.253039	0.241818	1	1	1
ASV1090	1	1	1	1	1	0.854137	1	1	0.871115	1	1	1	1	0.854137	0.854137	1	1	0.871115	0.871115
ASV1091	1	1	1	0.869075	1	1	0.543479	1	1	1	1	1	1	0.543479	1	1	0.543479	0.543479	1
ASV1094	1	1	1	0.869075	1	0.543479	1	1	1	1	1	1	1	0.543479	0.543479	0.543479	1	1	1
ASV1095	1	1	1	0.869075	1	0.543479	1	1	1	1	1	1	1	0.543479	0.543479	0.543479	1	1	1
ASV1101	1	1	1	0.680969	1	0.0064073	0.0064073	0.0064073	0.0925123	1	1	1	1	1	1	0.224158	1	0.183782	0.183782
ASV1102	1	1	1	1	1	0.543479	0.543479	0.543479	0.543479	1	1	1	1	1	1	1	1	1	1
ASV1106	1	1	1	0.869075	1	1	1	1	0.543479	1	1	1	1	1	1	0.543479	1	0.543479	0.543479
ASV1115	1	1	1	0.869075	1	1	0.543479	1	1	1	1	1	1	0.543479	1	1	0.543479	0.543479	1
ASV1117	1	1	1	1	1	0.543479	0.543479	0.543479	0.543479	1	1	1	1	1	1	1	1	1	1
ASV1127	1	1	1	0.869075	1	0.543479	1	1	1	1	1	1	1	0.543479	0.543479	0.543479	1	1	1
ASV1129	1	1	1	0.869075	1	1	1	0.543479	1	1	1	1	1	1	0.543479	1	0.543479	1	0.543479
ASV1132	1	1	1	0.869075	1	1	1	0.543479	1	1	1	1	1	1	0.543479	1	0.543479	1	0.543479
ASV1139	1	1	1	0.869075	1	1	1	1	0.543479	1	1	1	1	1	1	0.543479	1	0.543479	0.543479
ASV1143	1	1	1	0.24466	1	1	1	1	0.078309	1	1	1	1	1	1	0.078309	1	0.078309	0.078309
ASV1145	1	1	1	0.869075	1	1	1	0.543479	1	1	1	1	1	1	0.543479	1	0.543479	1	0.543479
ASV1148	1	1	1	0.869075	1	1	1	1	0.543479	1	1	1	1	1	1	0.543479	1	0.543479	0.543479
ASV1149	1	1	1	0.521845	1	1	0.244733	1	1	1	1	1	1	0.244733	1	1	0.244733	0.244733	1
ASV1150	1	1	1	0.944119	1	1	1	1	1	1	1	1	1	1	1	1	1	1	1
ASV1153	1	1	1	0.869075	1	0.543479	1	1	1	1	1	1	1	0.543479	0.543479	0.543479	1	1	1
ASV1154	1	1	1	0.138191	1	0.0344433	1	1	1	1	1	1	1	0.0344433	0.0344433	0.0344433	1	1	1
ASV1155	1	1	1	1	1	1	1	1	0.864139	1	1	1	1	1	1	0.864139	1	1	0.864139
ASV1161	1	1	1	0.869075	1	1	1	1	0.543479	1	1	1	1	1	1	0.543479	1	0.543479	0.543479
ASV1164	1	1	1	1	1	0.543479	0.543479	0.543479	0.543479	1	1	1	1	1	1	1	1	1	1
ASV1165	1	1	1	1	1	1	1	1	0.838718	1	1	1	1	0.982807	1	0.479569	0.982807	0.980842	0.479569
ASV1166	1	1	1	0.869075	1	0.543479	1	1	1	1	1	1	1	0.543479	0.543479	0.543479	1	1	1
ASV1175	1	1	1	0.194611	1	0.637453	0.637453	1	1	1	1	1	1	1	0.637453	0.637453	0.637453	0.637453	1
ASV1181	1	1	1	0.840088	1	1	1	0.72919	1	1	1	1	1	1	0.72919	1	0.72919	1	0.72919
ASV1187	1	1	1	1	1	0.543479	0.543479	0.543479	0.543479	1	1	1	1	1	1	1	1	1	1
ASV1192	1	1	1	0.869075	1	1	1	0.543479	1	1	1	1	1	1	0.543479	1	0.543479	1	0.543479
ASV1193	1	1	1	0.869075	1	1	1	1	0.543479	1	1	1	1	1	1	0.543479	1	0.543479	0.543479
ASV1197	1	1	1	0.869075	1	1	1	1	0.543479	1	1	1	1	1	1	0.543479	1	0.543479	0.543479
ASV1206	1	1	1	0.112636	1	1	0.319461	1	1	1	1	1	1	0.706031	0.865592	0.865592	0.279597	0.279597	1
ASV1208	1	1	1	0.534547	1	0.766887	0.766887	0.766887	0.766887	1	1	1	1	0.413832	0.413832	0.413832	1	1	1
ASV1209	1	1	1	1	1	0.543479	0.543479	0.543479	0.543479	1	1	1	1	1	1	1	1	1	1
ASV1210	1	1	1	0.869075	1	0.543479	1	1	1	1	1	1	1	0.543479	0.543479	0.543479	1	1	1
ASV1212	1	1	1	1	1	0.543479	0.543479	0.543479	0.543479	1	1	1	1	1	1	1	1	1	1
ASV1214	1	1	1	1	1	0.543479	0.543479	0.543479	0.543479	1	1	1	1	1	1	1	1	1	1
ASV1215	1	1	1	1	1	0.318878	0.318878	0.483453	0.483453	1	1	1	1	1	1	1	1	1	1
ASV1216	1	1	1	0.781261	1	1	1	1	1	1	1	1	1	1	1	1	1	1	1
ASV1220	1	1	1	1	1	0.780272	0.780272	0.780272	1	1	1	1	1	1	1	1	1	1	1
ASV1221	1	1	1	0.882079	1	1	0.644513	1	1	1	1	1	1	0.644513	1	1	0.644513	0.644513	1
ASV1222	1	1	1	0.703905	1	0.812932	0.812932	0.899097	1	1	1	1	1	1	1	0.899097	1	0.899097	1
ASV1223	1	1	1	0.872551	1	1	1	0.651686	1	1	1	1	1	1	0.651686	1	0.651686	1	0.651686
ASV1224	1	1	1	1	1	1	1	1	1	1	1	1	1	1	1	1	1	1	1
ASV1225	1	1	1	0.869075	1	1	1	0.543479	1	1	1	1	1	1	0.543479	1	0.543479	1	0.543479
ASV1226	1	1	1	0.766661	1	1	1	1	1	1	1	1	1	1	1	1	1	1	1
ASV1231	1	1	1	0.941369	1	1	1	1	1	1	1	1	1	1	0.822537	1	0.822537	1	0.822537
ASV1232	1	1	1	0.417305	1	0.639119	0.639119	0.639119	0.639119	1	1	1	1	0.231728	0.231728	0.231728	1	1	1
ASV1234	1	1	1	0.0631721	1	0.260074	0.879402	1	1	1	1	1	1	0.592414	0.197427	0.197427	0.592414	0.592414	1
ASV1236	1	1	1	0.818365	1	1	1	1	0.635952	1	1	1	1	1	1	0.635952	1	0.635952	0.635952
ASV1238	1	1	1	0.969536	1	1	1	1	1	1	1	1	1	1	1	1	1	1	1
ASV1240	1	1	1	0.869075	1	1	0.543479	1	1	1	1	1	1	0.543479	1	1	0.543479	0.543479	1
ASV1241	1	1	1	1	1	0.895459	1	1	1	1	1	1	1	0.895459	0.895459	1	1	1	1
ASV1242	1	1	1	1	1	0.199278	0.199278	0.199278	0.199278	1	1	1	1	1	1	1	1	1	1
ASV1245	1	1	1	0.869075	1	1	0.543479	1	1	1	1	1	1	0.543479	1	1	0.543479	0.543479	1
ASV1247	1	1	1	0.869075	1	1	0.543479	1	1	1	1	1	1	0.543479	1	1	0.543479	0.543479	1
ASV1249	1	1	1	1	1	1	0.764239	1	1	1	1	1	1	0.764239	1	1	0.937179	0.764239	1
ASV1250	1	1	1	1	1	1	0.722551	1	1	1	1	1	1	0.722551	1	1	0.722551	0.722551	1
ASV1252	1	1	1	1	1	0.0310415	0.0117296	0.0134412	0.0117296	1	1	1	1	0.831484	1	0.831484	1	1	1
ASV1254	1	1	1	0.0839525	1	0.218512	0.685782	1	1	1	1	1	1	0.585901	0.218512	0.243433	0.585901	0.88306	1
ASV1255	1	1	1	0.869075	1	1	0.543479	1	1	1	1	1	1	0.543479	1	1	0.543479	0.543479	1
ASV1256	1	1	1	0.727908	1	1	1	1	1	1	1	1	1	1	1	1	1	1	1
ASV1259	1	1	1	0.869075	1	1	1	0.543479	1	1	1	1	1	1	0.543479	1	0.543479	1	0.543479
ASV1260	1	1	1	0.643863	1	1	0.764559	1	1	1	1	1	1	0.939265	1	1	0.764559	0.764559	1
ASV1261	1	1	1	1	1	1	1	0.771725	1	1	1	1	1	1	0.771725	1	1	1	0.771725
ASV1262	1	1	1	0.953653	1	0.976827	0.976827	0.976827	1	1	1	1	1	1	1	0.908483	1	0.908483	0.908483
ASV1263	1	1	1	0.869075	1	0.543479	1	1	1	1	1	1	1	0.543479	0.543479	0.543479	1	1	1
ASV1264	1	1	1	0.869075	1	0.543479	1	1	1	1	1	1	1	0.543479	0.543479	0.543479	1	1	1
ASV1267	1	1	1	0.551266	1	1	0.266369	1	1	1	1	1	1	0.266369	1	1	0.266369	0.266369	1
ASV1269	1	1	1	1	1	0.232915	0.232915	0.232915	0.232915	1	1	1	1	1	1	1	1	1	1
ASV1270	1	1	1	0.308684	1	0.418597	0.922802	0.343246	0.440234	1	1	1	1	0.230047	1	1	0.230047	0.230047	1
ASV1271	1	1	1	1	1	1	0.564567	0.564567	0.564567	1	1	1	1	1	1	1	1	1	1
ASV1272	1	1	1	0.869075	1	1	1	1	0.543479	1	1	1	1	1	1	0.543479	1	0.543479	0.543479
ASV1273	1	1	1	1	1	1	1	1	1	1	1	1	1	1	1	1	1	1	1
ASV1275	1	1	1	0.936353	1	1	1	0.940956	1	1	1	1	1	1	0.940956	1	0.940956	1	0.940956
ASV1279	1	1	1	1	1	0.543479	0.543479	0.543479	0.543479	1	1	1	1	1	1	1	1	1	1
ASV1281	1	1	1	1	1	0.543479	0.543479	0.543479	0.543479	1	1	1	1	1	1	1	1	1	1
ASV1282	1	1	1	1	1	0.543479	0.543479	0.543479	0.543479	1	1	1	1	1	1	1	1	1	1
ASV1284	1	1	1	0.576381	1	1	0.88757	1	1	1	1	1	1	1	1	1	0.88757	0.88757	1
ASV1285	1	1	1	1	1	0.116258	0.116258	0.351157	0.116258	1	1	1	1	1	0.920329	1	0.920329	1	0.920329
ASV1286	1	1	1	1	1	0.397196	0.397196	0.397196	0.397196	1	1	1	1	1	1	1	1	1	1
ASV1288	1	1	1	0.858416	1	0.554262	1	1	1	1	1	1	1	0.554262	0.554262	0.554262	1	1	1
ASV1289	1	1	1	1	1	1	1	1	1	1	1	1	1	1	1	1	1	1	1
ASV1291	1	1	1	0.869075	1	0.543479	1	1	1	1	1	1	1	0.543479	0.543479	0.543479	1	1	1
ASV1293	1	1	1	0.675186	1	1	0.751741	1	1	1	1	1	1	0.851771	1	1	0.751741	0.751741	1
ASV1295	1	1	1	1	1	0.543479	0.543479	0.543479	0.543479	1	1	1	1	1	1	1	1	1	1
ASV1296	1	1	1	0.869075	1	1	1	0.543479	1	1	1	1	1	1	0.543479	1	0.543479	1	0.543479
ASV1297	1	1	1	1	1	0.00416241	0.0820154	0.0160491	0.00416241	1	1	1	1	0.0820154	0.476339	1	0.426651	0.0820154	0.476339
ASV1298	1	1	1	0.516605	1	0.165008	0.165008	0.789781	0.165008	1	1	1	1	1	0.323765	1	0.323765	1	0.392426
ASV1301	1	1	1	1	1	0.543479	0.543479	0.543479	0.543479	1	1	1	1	1	1	1	1	1	1
ASV1302	1	1	1	1	1	0.915144	0.915144	0.915144	1	1	1	1	1	1	1	1	1	1	1
ASV1304	1	1	1	1	1	0.543479	0.543479	0.543479	0.543479	1	1	1	1	1	1	1	1	1	1
ASV1306	1	1	1	0.537151	1	0.387201	0.387201	0.437664	1	1	1	1	1	1	1	0.387201	1	0.387201	0.387201
ASV1307	1	1	1	1	1	1	1	1	1	1	1	1	1	1	1	1	1	1	1
ASV1309	1	1	1	1	1	1	1	1	1	1	1	1	1	1	1	0.93835	1	0.93835	0.93835
ASV1310	1	1	1	0.57046	1	1	1	1	1	1	1	1	1	1	1	1	1	1	1
ASV1313	1	1	1	0.869075	1	0.543479	1	1	1	1	1	1	1	0.543479	0.543479	0.543479	1	1	1
ASV1316	1	1	1	1	1	0.651773	0.651773	1	0.651773	1	1	1	1	1	1	1	1	1	1
ASV1333	1	1	1	0.869075	1	1	0.543479	1	1	1	1	1	1	0.543479	1	1	0.543479	0.543479	1
ASV1341	1	1	1	0.869075	1	0.543479	1	1	1	1	1	1	1	0.543479	0.543479	0.543479	1	1	1
ASV1350	1	1	1	1	1	0.822537	1	1	1	1	1	1	1	0.822537	1	0.822537	1	1	1
ASV1361	1	1	1	0.530375	1	1	1	0.864139	1	1	1	1	1	1	0.864139	1	0.864139	1	1
ASV1365	1	1	1	1	1	1	1	1	1	1	1	1	1	1	1	1	1	1	1
ASV1366	1	1	1	1	1	0.543479	0.543479	0.543479	0.543479	1	1	1	1	1	1	1	1	1	1
ASV1370	1	1	1	0.869075	1	0.543479	1	1	1	1	1	1	1	0.543479	0.543479	0.543479	1	1	1
ASV1376	1	1	1	1	1	0.543479	0.543479	0.543479	0.543479	1	1	1	1	1	1	1	1	1	1
ASV1379	1	1	1	0.101086	1	0.782452	0.1494	1	1	1	1	1	1	0.543479	0.782452	0.782452	0.1494	0.1494	1
ASV1380	1	1	1	0.869075	1	1	1	1	0.543479	1	1	1	1	1	1	0.543479	1	0.543479	0.543479
ASV1387	1	1	1	1	1	0.780272	1	1	1	1	1	1	1	0.780272	1	0.780272	1	1	1
ASV1391	1	1	1	0.869075	1	1	0.543479	1	1	1	1	1	1	0.543479	1	1	0.543479	0.543479	1
ASV1394	1	1	1	0.869075	1	1	0.543479	1	1	1	1	1	1	0.543479	1	1	0.543479	0.543479	1
ASV1395	1	1	1	0.869075	1	0.543479	1	1	1	1	1	1	1	0.543479	0.543479	0.543479	1	1	1
ASV1396	1	1	1	0.98798	1	0.811692	0.811692	0.811692	1	1	1	1	1	1	1	0.811692	1	0.811692	0.811692
ASV1399	1	1	1	0.869075	1	1	1	0.543479	1	1	1	1	1	1	0.543479	1	0.543479	1	0.543479
ASV1401	1	1	1	0.521845	1	1	0.244733	1	1	1	1	1	1	0.244733	1	1	0.244733	0.244733	1
ASV1402	1	1	1	0.869075	1	0.543479	1	1	1	1	1	1	1	0.543479	0.543479	0.543479	1	1	1
ASV1404	1	1	1	1	1	1	1	1	1	1	1	1	1	1	1	1	1	1	1
ASV1408	1	1	1	0.869075	1	1	0.543479	1	1	1	1	1	1	0.543479	1	1	0.543479	0.543479	1
ASV1409	1	1	1	1	1	1	1	1	1	1	1	1	1	1	1	1	1	1	1
ASV1410	1	1	1	1	1	0.543479	0.543479	0.543479	0.543479	1	1	1	1	1	1	1	1	1	1
ASV1412	1	1	1	0.869075	1	1	0.543479	1	1	1	1	1	1	0.543479	1	1	0.543479	0.543479	1
ASV1414	1	1	1	0.869075	1	1	1	1	0.543479	1	1	1	1	1	1	0.543479	1	0.543479	0.543479
ASV1425	1	1	1	1	1	1	1	1	0.752539	1	1	1	1	1	1	0.857493	1	0.752539	0.752539
ASV1432	1	1	1	0.869075	1	1	0.543479	1	1	1	1	1	1	0.543479	1	1	0.543479	0.543479	1
ASV1436	1	1	1	1	1	1	0.724229	0.724229	0.724229	1	1	1	1	0.724229	0.724229	0.724229	1	1	1
ASV1438	1	1	1	0.869075	1	1	1	1	0.543479	1	1	1	1	1	1	0.543479	1	0.543479	0.543479
ASV1439	1	1	1	0.0160554	1	1	1	0.0205119	0.472991	1	1	1	1	1	0.0205119	0.472991	0.0205119	0.472991	0.141206
ASV1441	1	1	1	0.869075	1	1	0.543479	1	1	1	1	1	1	0.543479	1	1	0.543479	0.543479	1
ASV1443	1	1	1	1	1	1	1	1	1	1	1	1	1	1	1	1	1	1	1
ASV1444	1	1	1	0.869075	1	0.543479	1	1	1	1	1	1	1	0.543479	0.543479	0.543479	1	1	1
ASV1457	1	1	1	0.869075	1	1	1	1	0.543479	1	1	1	1	1	1	0.543479	1	0.543479	0.543479
ASV1458	1	1	1	0.614951	1	0.780272	1	1	1	1	1	1	1	1	0.780272	0.780272	1	1	1
ASV1461	1	1	1	0.869075	1	1	1	0.543479	1	1	1	1	1	1	0.543479	1	0.543479	1	0.543479
ASV1465	1	1	1	0.869075	1	1	1	0.543479	1	1	1	1	1	1	0.543479	1	0.543479	1	0.543479
ASV1468	1	1	1	0.140725	1	1	1	0.802644	0.156844	1	1	1	1	1	1	0.280438	0.802644	0.156844	0.454417
ASV1469	1	1	1	1	1	0.543479	0.543479	0.543479	0.543479	1	1	1	1	1	1	1	1	1	1
ASV1470	1	1	1	1	1	1	0.99963	0.99963	0.99963	1	1	1	1	0.99963	0.99963	0.99963	1	0.99963	0.99963
ASV1471	1	1	1	0.931107	1	1	1	1	1	1	1	1	1	1	1	1	1	1	1
ASV1472	1	1	1	0.869075	1	1	0.543479	1	1	1	1	1	1	0.543479	1	1	0.543479	0.543479	1
ASV1474	1	1	1	0.869075	1	1	0.543479	1	1	1	1	1	1	0.543479	1	1	0.543479	0.543479	1
ASV1478	1	1	1	1	1	1	1	1	1	1	1	1	1	1	1	1	1	1	1
ASV1479	1	1	1	0.998267	1	1	1	1	1	1	1	1	1	0.902957	1	1	0.902957	0.902957	1
ASV1480	1	1	1	0.869075	1	0.543479	1	1	1	1	1	1	1	0.543479	0.543479	0.543479	1	1	1
ASV1481	1	1	1	0.869075	1	1	1	0.543479	1	1	1	1	1	1	0.543479	1	0.543479	1	0.543479
ASV1482	1	1	1	0.521845	1	1	1	1	0.244733	1	1	1	1	1	1	0.244733	1	0.244733	0.244733
ASV1483	1	1	1	0.201863	1	1	0.0591826	1	1	1	1	1	1	0.0591826	1	1	0.0591826	0.0591826	1
ASV1488	1	1	1	0.869075	1	1	1	0.543479	1	1	1	1	1	1	0.543479	1	0.543479	1	0.543479
ASV1489	1	1	1	0.56301	1	1	0.822537	1	1	1	1	1	1	1	1	1	0.822537	0.822537	1
ASV1492	1	1	1	1	1	0.66712	1	0.66712	1	1	1	1	1	0.66712	1	0.66712	0.66712	1	0.66712
ASV1499	1	1	1	0.869075	1	0.543479	1	1	1	1	1	1	1	0.543479	0.543479	0.543479	1	1	1
ASV1500	1	1	1	1	1	1	1	1	1	1	1	1	1	0.938349	0.938349	0.938349	1	1	1
ASV1502	1	1	1	1	1	1	1	1	1	1	1	1	1	1	1	1	1	1	1
ASV1503	1	1	1	0.869075	1	0.543479	1	1	1	1	1	1	1	0.543479	0.543479	0.543479	1	1	1
ASV1506	1	1	1	0.869075	1	0.543479	1	1	1	1	1	1	1	0.543479	0.543479	0.543479	1	1	1
ASV1511	1	1	1	0.869075	1	1	1	1	0.543479	1	1	1	1	1	1	0.543479	1	0.543479	0.543479
ASV1514	1	1	1	1	1	0.536368	0.536368	0.641778	0.536368	1	1	1	1	1	1	1	1	1	1
ASV1515	1	1	1	0.256915	1	0.663415	0.663415	1	1	1	1	1	1	1	0.663415	0.663415	0.663415	0.663415	1
ASV1518	1	1	1	0.869075	1	1	1	1	0.543479	1	1	1	1	1	1	0.543479	1	0.543479	0.543479
ASV1523	1	1	1	0.535258	1	1	0.662882	1	1	1	1	1	1	0.715276	1	1	0.662882	0.662882	1
ASV1524	1	1	1	1	1	0.0370969	0.0370969	0.0370969	0.0370969	1	1	1	1	1	1	1	1	1	1
ASV1525	1	1	1	0.869075	1	1	1	0.543479	1	1	1	1	1	1	0.543479	1	0.543479	1	0.543479
ASV1534	1	1	1	0.869075	1	0.543479	1	1	1	1	1	1	1	0.543479	0.543479	0.543479	1	1	1
ASV1535	1	1	1	1	1	0.543479	0.543479	0.543479	0.543479	1	1	1	1	1	1	1	1	1	1
ASV1539	1	1	1	1	1	0.543479	0.543479	0.543479	0.543479	1	1	1	1	1	1	1	1	1	1
ASV1540	1	1	1	0.869075	1	1	1	1	0.543479	1	1	1	1	1	1	0.543479	1	0.543479	0.543479
ASV1542	1	1	1	0.869075	1	1	1	1	0.543479	1	1	1	1	1	1	0.543479	1	0.543479	0.543479
ASV1549	1	1	1	0.869075	1	1	0.543479	1	1	1	1	1	1	0.543479	1	1	0.543479	0.543479	1
ASV1552	1	1	1	0.869075	1	1	1	1	0.543479	1	1	1	1	1	1	0.543479	1	0.543479	0.543479
ASV1554	1	1	1	0.869075	1	1	1	0.543479	1	1	1	1	1	1	0.543479	1	0.543479	1	0.543479
ASV1557	1	1	1	1	1	1	0.768716	1	1	1	1	1	1	0.768716	1	1	0.768716	0.966054	1
ASV1566	1	1	1	0.869075	1	1	1	1	0.543479	1	1	1	1	1	1	0.543479	1	0.543479	0.543479
ASV1568	1	1	1	1	1	0.543479	0.543479	0.543479	0.543479	1	1	1	1	1	1	1	1	1	1
ASV1570	1	1	1	0.869075	1	1	0.543479	1	1	1	1	1	1	0.543479	1	1	0.543479	0.543479	1
ASV1573	1	1	1	0.869075	1	1	1	1	0.543479	1	1	1	1	1	1	0.543479	1	0.543479	0.543479
ASV1579	1	1	1	0.277986	1	0.336438	1	1	1	1	1	1	1	0.641358	0.336438	0.336438	1	1	1
ASV1583	1	1	1	0.869075	1	1	1	1	0.543479	1	1	1	1	1	1	0.543479	1	0.543479	0.543479
ASV1588	1	1	1	0.869075	1	0.543479	1	1	1	1	1	1	1	0.543479	0.543479	0.543479	1	1	1
ASV1591	1	1	1	0.869075	1	1	1	1	0.543479	1	1	1	1	1	1	0.543479	1	0.543479	0.543479
ASV1599	1	1	1	0.869075	1	1	1	1	0.543479	1	1	1	1	1	1	0.543479	1	0.543479	0.543479
ASV1602	1	1	1	0.869075	1	0.543479	1	1	1	1	1	1	1	0.543479	0.543479	0.543479	1	1	1
ASV1605	1	1	1	1	1	0.543479	0.543479	0.543479	0.543479	1	1	1	1	1	1	1	1	1	1
ASV1609	1	1	1	0.869075	1	1	1	1	0.543479	1	1	1	1	1	1	0.543479	1	0.543479	0.543479
ASV1610	1	1	1	0.869075	1	1	1	1	0.543479	1	1	1	1	1	1	0.543479	1	0.543479	0.543479
ASV1612	1	1	1	0.869075	1	1	1	1	0.543479	1	1	1	1	1	1	0.543479	1	0.543479	0.543479
ASV1616	1	1	1	1	1	0.543479	0.543479	0.543479	0.543479	1	1	1	1	1	1	1	1	1	1
ASV1639	1	1	1	0.869075	1	1	0.543479	1	1	1	1	1	1	0.543479	1	1	0.543479	0.543479	1
ASV1642	1	1	1	0.869075	1	1	1	1	0.543479	1	1	1	1	1	1	0.543479	1	0.543479	0.543479
ASV1643	1	1	1	0.869075	1	1	1	1	0.543479	1	1	1	1	1	1	0.543479	1	0.543479	0.543479
ASV1650	1	1	1	0.869075	1	0.543479	1	1	1	1	1	1	1	0.543479	0.543479	0.543479	1	1	1
ASV1659	1	1	1	0.869075	1	0.543479	1	1	1	1	1	1	1	0.543479	0.543479	0.543479	1	1	1
ASV1673	1	1	1	0.869075	1	1	0.543479	1	1	1	1	1	1	0.543479	1	1	0.543479	0.543479	1
ASV1675	1	1	1	1	1	0.93835	0.93835	1	0.93835	1	1	1	1	1	1	1	1	1	1
ASV1677	1	1	1	0.869075	1	0.543479	1	1	1	1	1	1	1	0.543479	0.543479	0.543479	1	1	1
ASV1684	1	1	1	1	1	0.724229	1	0.724229	1	1	1	1	1	0.724229	1	0.724229	0.724229	1	0.724229
ASV1686	1	1	1	0.869075	1	0.543479	1	1	1	1	1	1	1	0.543479	0.543479	0.543479	1	1	1
ASV1692	1	1	1	0.869075	1	1	0.543479	1	1	1	1	1	1	0.543479	1	1	0.543479	0.543479	1
ASV1693	1	1	1	0.869075	1	0.543479	1	1	1	1	1	1	1	0.543479	0.543479	0.543479	1	1	1
ASV1695	1	1	1	1	1	1	0.822537	0.822537	0.822537	1	1	1	1	1	1	1	1	1	1
ASV1699	1	1	1	0.869075	1	1	0.543479	1	1	1	1	1	1	0.543479	1	1	0.543479	0.543479	1
ASV1705	1	1	1	0.869075	1	1	0.543479	1	1	1	1	1	1	0.543479	1	1	0.543479	0.543479	1
ASV1710	1	1	1	0.869075	1	1	1	1	0.543479	1	1	1	1	1	1	0.543479	1	0.543479	0.543479
ASV1711	1	1	1	0.869075	1	0.543479	1	1	1	1	1	1	1	0.543479	0.543479	0.543479	1	1	1
ASV1712	1	1	1	0.434783	1	0.0947685	1	1	1	1	1	1	1	0.0947685	0.0947685	0.184996	1	1	1
ASV1713	1	1	1	0.869075	1	1	0.543479	1	1	1	1	1	1	0.543479	1	1	0.543479	0.543479	1
ASV1716	1	1	1	0.869075	1	0.543479	1	1	1	1	1	1	1	0.543479	0.543479	0.543479	1	1	1
ASV1718	1	1	1	0.869075	1	1	1	1	0.543479	1	1	1	1	1	1	0.543479	1	0.543479	0.543479
ASV1724	1	1	1	0.869075	1	1	0.543479	1	1	1	1	1	1	0.543479	1	1	0.543479	0.543479	1
ASV1726	1	1	1	0.869075	1	0.543479	1	1	1	1	1	1	1	0.543479	0.543479	0.543479	1	1	1
ASV1729	1	1	1	0.869075	1	1	1	0.543479	1	1	1	1	1	1	0.543479	1	0.543479	1	0.543479
ASV1730	1	1	1	1	1	0.097678	0.097678	0.351722	0.097678	1	1	1	1	1	0.806446	1	0.806446	1	0.806446
ASV1732	1	1	1	1	1	0.964701	0.964701	0.964701	1	1	1	1	1	1	1	0.964701	1	0.964701	0.964701
ASV1735	1	1	1	0.869075	1	1	1	1	0.543479	1	1	1	1	1	1	0.543479	1	0.543479	0.543479
ASV1736	1	1	1	0.869075	1	0.543479	1	1	1	1	1	1	1	0.543479	0.543479	0.543479	1	1	1
ASV1752	1	1	1	0.918368	1	1	1	1	1	1	1	1	1	1	1	1	1	1	1
ASV1754	1	1	1	1	1	1	1	1	0.86116	1	1	1	1	1	1	0.980406	1	0.86116	0.86116
ASV1764	1	1	1	0.869075	1	1	0.543479	1	1	1	1	1	1	0.543479	1	1	0.543479	0.543479	1
ASV1767	1	1	1	1	1	0.543479	0.543479	0.543479	0.543479	1	1	1	1	1	1	1	1	1	1
ASV1768	1	1	1	1	1	1	1	1	1	1	1	1	1	1	1	1	1	1	1
ASV1769	1	1	1	1	1	0.543479	0.543479	0.543479	0.543479	1	1	1	1	1	1	1	1	1	1
ASV1770	1	1	1	1	1	1	1	1	1	1	1	1	1	1	1	1	1	1	1
ASV1780	1	1	1	0.869075	1	0.543479	1	1	1	1	1	1	1	0.543479	0.543479	0.543479	1	1	1
ASV1788	1	1	1	0.869075	1	1	1	1	0.543479	1	1	1	1	1	1	0.543479	1	0.543479	0.543479
ASV1794	1	1	1	0.521845	1	1	0.244733	1	1	1	1	1	1	0.244733	1	1	0.244733	0.244733	1
ASV1798	1	1	1	0.869075	1	1	0.543479	1	1	1	1	1	1	0.543479	1	1	0.543479	0.543479	1
ASV1799	1	1	1	0.869075	1	1	1	0.543479	1	1	1	1	1	1	0.543479	1	0.543479	1	0.543479
ASV1804	1	1	1	0.941369	1	1	1	1	1	1	1	1	1	1	0.822537	1	0.822537	1	0.822537
ASV1806	1	1	1	0.869075	1	1	1	1	0.543479	1	1	1	1	1	1	0.543479	1	0.543479	0.543479
ASV1810	1	1	1	0.869075	1	1	1	1	0.543479	1	1	1	1	1	1	0.543479	1	0.543479	0.543479
ASV1821	1	1	1	0.30831	1	0.133707	1	1	1	1	1	1	1	0.133707	0.133707	0.133707	1	1	1
ASV1824	1	1	1	0.869075	1	1	0.543479	1	1	1	1	1	1	0.543479	1	1	0.543479	0.543479	1
ASV1828	1	1	1	0.869075	1	1	0.543479	1	1	1	1	1	1	0.543479	1	1	0.543479	0.543479	1
ASV1829	1	1	1	0.585248	1	0.584492	1	1	1	1	1	1	1	0.76041	0.911852	0.584492	1	1	0.976986
ASV1833	1	1	1	0.869075	1	0.543479	1	1	1	1	1	1	1	0.543479	0.543479	0.543479	1	1	1
ASV1834	1	1	1	0.869075	1	1	0.543479	1	1	1	1	1	1	0.543479	1	1	0.543479	0.543479	1
ASV1838	1	1	1	1	1	1	1	1	1	1	1	1	1	1	1	1	1	1	1
ASV1839	1	1	1	0.869075	1	1	1	0.543479	1	1	1	1	1	1	0.543479	1	0.543479	1	0.543479
ASV1841	1	1	1	0.869075	1	0.543479	1	1	1	1	1	1	1	0.543479	0.543479	0.543479	1	1	1
ASV1842	1	1	1	0.493522	1	1	0.93835	1	1	1	1	1	1	1	1	1	0.93835	0.93835	1
ASV1844	1	1	1	0.869075	1	1	1	0.543479	1	1	1	1	1	1	0.543479	1	0.543479	1	0.543479
ASV1845	1	1	1	0.313329	1	1	0.535857	1	1	1	1	1	1	0.360263	1	1	0.360263	0.360263	1
ASV1846	1	1	1	0.869075	1	0.543479	1	1	1	1	1	1	1	0.543479	0.543479	0.543479	1	1	1
ASV1854	1	1	1	1	1	1	0.724229	0.724229	0.724229	1	1	1	1	0.724229	0.724229	0.724229	1	1	1
ASV1863	1	1	1	0.869075	1	0.543479	1	1	1	1	1	1	1	0.543479	0.543479	0.543479	1	1	1
ASV1868	1	1	1	0.869075	1	1	0.543479	1	1	1	1	1	1	0.543479	1	1	0.543479	0.543479	1
ASV1871	1	1	1	0.869075	1	1	0.543479	1	1	1	1	1	1	0.543479	1	1	0.543479	0.543479	1
ASV1872	1	1	1	1	1	0.543479	0.543479	0.543479	0.543479	1	1	1	1	1	1	1	1	1	1
ASV1873	1	1	1	0.869075	1	1	1	0.543479	1	1	1	1	1	1	0.543479	1	0.543479	1	0.543479
ASV1875	1	1	1	0.869075	1	0.543479	1	1	1	1	1	1	1	0.543479	0.543479	0.543479	1	1	1
ASV1882	1	1	1	0.869075	1	1	1	1	0.543479	1	1	1	1	1	1	0.543479	1	0.543479	0.543479
ASV1885	1	1	1	0.365548	1	1	1	1	0.142234	1	1	1	1	1	1	0.142234	1	0.142234	0.142234
ASV1887	1	1	1	0.869075	1	1	0.543479	1	1	1	1	1	1	0.543479	1	1	0.543479	0.543479	1
ASV1889	1	1	1	0.869075	1	1	1	0.543479	1	1	1	1	1	1	0.543479	1	0.543479	1	0.543479
ASV1890	1	1	1	0.869075	1	1	1	1	0.543479	1	1	1	1	1	1	0.543479	1	0.543479	0.543479
ASV1894	1	1	1	0.869075	1	1	1	1	0.543479	1	1	1	1	1	1	0.543479	1	0.543479	0.543479
ASV1897	1	1	1	1	1	1	1	1	1	1	1	1	1	1	1	1	1	1	1
ASV1901	1	1	1	0.869075	1	1	1	1	0.543479	1	1	1	1	1	1	0.543479	1	0.543479	0.543479
ASV1904	1	1	1	0.869075	1	1	0.543479	1	1	1	1	1	1	0.543479	1	1	0.543479	0.543479	1
ASV1905	1	1	1	0.869075	1	0.543479	1	1	1	1	1	1	1	0.543479	0.543479	0.543479	1	1	1
ASV1909	1	1	1	0.869075	1	1	1	1	0.543479	1	1	1	1	1	1	0.543479	1	0.543479	0.543479
ASV1914	1	1	1	1	1	0.543479	0.543479	0.543479	0.543479	1	1	1	1	1	1	1	1	1	1
ASV1919	1	1	1	1	1	0.543479	0.543479	0.543479	0.543479	1	1	1	1	1	1	1	1	1	1
ASV1927	1	1	1	1	1	0.764239	0.764239	0.764239	0.937179	1	1	1	1	1	1	1	1	1	1
ASV1928	1	1	1	1	1	0.543479	0.543479	0.543479	0.543479	1	1	1	1	1	1	1	1	1	1
ASV1931	1	1	1	1	1	0.543479	0.543479	0.543479	0.543479	1	1	1	1	1	1	1	1	1	1
ASV1934	1	1	1	0.869075	1	1	1	1	0.543479	1	1	1	1	1	1	0.543479	1	0.543479	0.543479
ASV1935	1	1	1	1	1	0.543479	0.543479	0.543479	0.543479	1	1	1	1	1	1	1	1	1	1
ASV1936	1	1	1	0.869075	1	1	1	1	0.543479	1	1	1	1	1	1	0.543479	1	0.543479	0.543479
ASV1938	1	1	1	0.869075	1	1	1	1	0.543479	1	1	1	1	1	1	0.543479	1	0.543479	0.543479
ASV1941	1	1	1	0.869075	1	1	1	1	0.543479	1	1	1	1	1	1	0.543479	1	0.543479	0.543479
ASV1944	1	1	1	0.869075	1	1	1	1	0.543479	1	1	1	1	1	1	0.543479	1	0.543479	0.543479
ASV1945	1	1	1	0.147997	1	1	1	1	0.0379483	1	1	1	1	1	1	0.0379483	1	0.0379483	0.0379483
ASV1950	1	1	1	0.869075	1	1	0.543479	1	1	1	1	1	1	0.543479	1	1	0.543479	0.543479	1
ASV1953	1	1	1	1	1	0.543479	0.543479	0.543479	0.543479	1	1	1	1	1	1	1	1	1	1
ASV1958	1	1	1	0.869075	1	1	1	1	0.543479	1	1	1	1	1	1	0.543479	1	0.543479	0.543479
ASV1959	1	1	1	0.614951	1	1	1	1	0.780272	1	1	1	1	1	1	0.780272	1	0.780272	1
ASV1960	1	1	1	0.869075	1	1	0.543479	1	1	1	1	1	1	0.543479	1	1	0.543479	0.543479	1
ASV1964	1	1	1	1	1	0.543479	0.543479	0.543479	0.543479	1	1	1	1	1	1	1	1	1	1
ASV1966	1	1	1	0.172584	1	1	1	1	0.0472338	1	1	1	1	1	1	0.0472338	1	0.0472338	0.0472338
ASV1970	1	1	1	1	1	1	1	1	0.83101	1	1	1	1	1	1	1	1	0.83101	0.83101
ASV1971	1	1	1	0.454668	1	1	1	1	1	1	1	1	1	1	1	1	1	1	1
ASV1972	1	1	1	1	1	1	1	1	1	1	1	1	1	1	1	1	1	1	1
ASV1976	1	1	1	1	1	1	1	1	0.822537	1	1	1	1	1	1	1	1	0.822537	0.822537
ASV1978	1	1	1	1	1	0.543479	0.543479	0.543479	0.543479	1	1	1	1	1	1	1	1	1	1
ASV1988	1	1	1	0.147997	1	1	0.0379483	1	1	1	1	1	1	0.0379483	1	1	0.0379483	0.0379483	1
ASV1990	1	1	1	0.869075	1	0.543479	1	1	1	1	1	1	1	0.543479	0.543479	0.543479	1	1	1
ASV1993	1	1	1	0.869075	1	1	0.543479	1	1	1	1	1	1	0.543479	1	1	0.543479	0.543479	1
ASV1995	1	1	1	0.869075	1	1	1	1	0.543479	1	1	1	1	1	1	0.543479	1	0.543479	0.543479
ASV2000	1	1	1	0.869075	1	0.543479	1	1	1	1	1	1	1	0.543479	0.543479	0.543479	1	1	1
ASV2001	1	1	1	0.869075	1	1	1	1	0.543479	1	1	1	1	1	1	0.543479	1	0.543479	0.543479
ASV2003	1	1	1	0.869075	1	1	1	1	0.543479	1	1	1	1	1	1	0.543479	1	0.543479	0.543479
ASV2006	1	1	1	0.869075	1	1	1	0.543479	1	1	1	1	1	1	0.543479	1	0.543479	1	0.543479
ASV2007	1	1	1	0.869075	1	1	1	1	0.543479	1	1	1	1	1	1	0.543479	1	0.543479	0.543479
ASV2008	1	1	1	0.869075	1	1	1	1	0.543479	1	1	1	1	1	1	0.543479	1	0.543479	0.543479
ASV2009	1	1	1	1	1	0.543479	0.543479	0.543479	0.543479	1	1	1	1	1	1	1	1	1	1
ASV2012	1	1	1	0.869075	1	1	1	1	0.543479	1	1	1	1	1	1	0.543479	1	0.543479	0.543479
ASV2015	1	1	1	0.869075	1	1	1	1	0.543479	1	1	1	1	1	1	0.543479	1	0.543479	0.543479
ASV2017	1	1	1	0.869075	1	1	1	1	0.543479	1	1	1	1	1	1	0.543479	1	0.543479	0.543479
ASV2018	1	1	1	1	1	0.724229	1	1	0.724229	1	1	1	1	0.724229	0.724229	1	1	0.724229	0.724229
ASV2022	1	1	1	0.869075	1	0.543479	1	1	1	1	1	1	1	0.543479	0.543479	0.543479	1	1	1
ASV2023	1	1	1	0.869075	1	1	0.543479	1	1	1	1	1	1	0.543479	1	1	0.543479	0.543479	1
ASV2027	1	1	1	1	1	1	1	1	0.93835	1	1	1	1	1	1	1	1	0.93835	0.93835
ASV2029	1	1	1	1	1	0.52818	0.52818	0.52818	0.959011	1	1	1	1	1	1	0.865891	1	0.865891	0.865891
ASV2030	1	1	1	1	1	1	1	1	0.722551	1	1	1	1	1	1	0.722551	1	0.722551	0.722551
ASV2032	1	1	1	0.869075	1	1	1	1	0.543479	1	1	1	1	1	1	0.543479	1	0.543479	0.543479
ASV2033	1	1	1	1	1	1	0.93835	1	1	1	1	1	1	0.93835	1	1	0.93835	1	1
ASV2034	1	1	1	0.869075	1	1	1	1	0.543479	1	1	1	1	1	1	0.543479	1	0.543479	0.543479
ASV2035	1	1	1	1	1	1	1	1	1	1	1	1	1	1	1	1	1	1	1
ASV2037	1	1	1	0.434783	1	0.724229	0.724229	1	1	1	1	1	1	1	0.724229	0.724229	0.724229	0.724229	1
ASV2038	1	1	1	1	1	0.941509	0.941509	1	0.941509	1	1	1	1	1	0.941509	1	0.941509	1	0.941509
ASV2042	1	1	1	0.869075	1	1	1	1	0.543479	1	1	1	1	1	1	0.543479	1	0.543479	0.543479
ASV2044	1	1	1	0.869075	1	1	1	1	0.543479	1	1	1	1	1	1	0.543479	1	0.543479	0.543479
ASV2046	1	1	1	0.869075	1	1	1	1	0.543479	1	1	1	1	1	1	0.543479	1	0.543479	0.543479
ASV2048	1	1	1	0.869075	1	0.543479	1	1	1	1	1	1	1	0.543479	0.543479	0.543479	1	1	1
ASV2056	1	1	1	0.869075	1	0.543479	1	1	1	1	1	1	1	0.543479	0.543479	0.543479	1	1	1
ASV2057	1	1	1	0.869075	1	1	1	1	0.543479	1	1	1	1	1	1	0.543479	1	0.543479	0.543479
ASV2058	1	1	1	0.869075	1	1	1	0.543479	1	1	1	1	1	1	0.543479	1	0.543479	1	0.543479
ASV2059	1	1	1	1	1	0.543479	0.543479	0.543479	0.543479	1	1	1	1	1	1	1	1	1	1
ASV2066	1	1	1	1	1	0.543479	0.543479	0.543479	0.543479	1	1	1	1	1	1	1	1	1	1
ASV2067	1	1	1	0.686102	1	0.919355	0.919355	0.919355	0.919355	1	1	1	1	1	0.499319	1	0.499319	1	0.499319
ASV2068	1	1	1	0.869075	1	1	1	1	0.543479	1	1	1	1	1	1	0.543479	1	0.543479	0.543479
ASV2072	1	1	1	1	1	0.543479	0.543479	0.543479	0.543479	1	1	1	1	1	1	1	1	1	1
ASV2073	1	1	1	0.869075	1	1	1	1	0.543479	1	1	1	1	1	1	0.543479	1	0.543479	0.543479
ASV2076	1	1	1	1	1	1	1	1	1	1	1	1	1	1	1	1	1	1	1
ASV2077	1	1	1	0.869075	1	1	1	1	0.543479	1	1	1	1	1	1	0.543479	1	0.543479	0.543479
ASV2078	1	1	1	0.869075	1	1	1	1	0.543479	1	1	1	1	1	1	0.543479	1	0.543479	0.543479
ASV2081	1	1	1	0.869075	1	1	1	1	0.543479	1	1	1	1	1	1	0.543479	1	0.543479	0.543479
ASV2090	1	1	1	0.869075	1	0.543479	1	1	1	1	1	1	1	0.543479	0.543479	0.543479	1	1	1
ASV2092	1	1	1	0.869075	1	1	1	1	0.543479	1	1	1	1	1	1	0.543479	1	0.543479	0.543479
ASV2096	1	1	1	1	1	1	1	1	1	1	1	1	1	1	1	1	1	1	1
ASV2097	1	1	1	0.869075	1	1	1	1	0.543479	1	1	1	1	1	1	0.543479	1	0.543479	0.543479
ASV2098	1	1	1	0.869075	1	1	1	1	0.543479	1	1	1	1	1	1	0.543479	1	0.543479	0.543479
ASV2100	1	1	1	0.869075	1	1	0.543479	1	1	1	1	1	1	0.543479	1	1	0.543479	0.543479	1
ASV2102	1	1	1	0.869075	1	1	1	1	0.543479	1	1	1	1	1	1	0.543479	1	0.543479	0.543479
ASV2103	1	1	1	0.869075	1	1	1	1	0.543479	1	1	1	1	1	1	0.543479	1	0.543479	0.543479
ASV2104	1	1	1	0.869075	1	1	1	1	0.543479	1	1	1	1	1	1	0.543479	1	0.543479	0.543479
ASV2106	1	1	1	0.0596324	1	1	1	0.777256	0.0709397	1	1	1	1	1	1	0.0868034	0.777256	0.0709397	0.219582
ASV2107	1	1	1	0.869075	1	1	1	1	0.543479	1	1	1	1	1	1	0.543479	1	0.543479	0.543479
ASV2114	1	1	1	1	1	1	1	1	1	1	1	1	1	1	1	1	1	1	1
ASV2118	1	1	1	0.869075	1	1	1	1	0.543479	1	1	1	1	1	1	0.543479	1	0.543479	0.543479
ASV2121	1	1	1	1	1	0.543479	0.543479	0.543479	0.543479	1	1	1	1	1	1	1	1	1	1
ASV2124	1	1	1	0.971061	1	1	1	1	1	1	1	1	1	1	1	0.864139	1	0.864139	0.864139
ASV2126	1	1	1	1	1	0.543479	0.543479	0.543479	0.543479	1	1	1	1	1	1	1	1	1	1
ASV2135	1	1	1	1	1	0.543479	0.543479	0.543479	0.543479	1	1	1	1	1	1	1	1	1	1
ASV2139	1	1	1	0.869075	1	0.543479	1	1	1	1	1	1	1	0.543479	0.543479	0.543479	1	1	1
ASV2141	1	1	1	0.869075	1	1	1	1	0.543479	1	1	1	1	1	1	0.543479	1	0.543479	0.543479
ASV2142	1	1	1	0.869075	1	1	1	1	0.543479	1	1	1	1	1	1	0.543479	1	0.543479	0.543479
ASV2143	1	1	1	0.869075	1	1	1	1	0.543479	1	1	1	1	1	1	0.543479	1	0.543479	0.543479
ASV2145	1	1	1	0.869075	1	1	1	1	0.543479	1	1	1	1	1	1	0.543479	1	0.543479	0.543479
ASV2146	1	1	1	0.869075	1	1	1	1	0.543479	1	1	1	1	1	1	0.543479	1	0.543479	0.543479
ASV2147	1	1	1	1	1	0.543479	0.543479	0.543479	0.543479	1	1	1	1	1	1	1	1	1	1
ASV2148	1	1	1	0.869075	1	1	1	1	0.543479	1	1	1	1	1	1	0.543479	1	0.543479	0.543479
ASV2149	1	1	1	0.185798	1	0.873193	1	0.627044	0.337951	1	1	1	1	0.873193	0.873193	0.627044	0.627044	0.337951	0.873193
ASV2150	1	1	1	0.869075	1	1	1	1	0.543479	1	1	1	1	1	1	0.543479	1	0.543479	0.543479
ASV2152	1	1	1	0.869075	1	1	1	1	0.543479	1	1	1	1	1	1	0.543479	1	0.543479	0.543479
ASV2163	1	1	1	0.869075	1	1	1	1	0.543479	1	1	1	1	1	1	0.543479	1	0.543479	0.543479
ASV2164	1	1	1	0.869075	1	1	1	1	0.543479	1	1	1	1	1	1	0.543479	1	0.543479	0.543479
ASV2167	1	1	1	1	1	0.754244	1	1	1	1	1	1	1	0.754244	0.869574	0.754244	1	1	1
ASV2169	1	1	1	1	1	0.543479	0.543479	0.543479	0.543479	1	1	1	1	1	1	1	1	1	1
ASV2174	1	1	1	0.869075	1	1	1	1	0.543479	1	1	1	1	1	1	0.543479	1	0.543479	0.543479
ASV2178	1	1	1	0.457305	1	1	1	1	0.206794	1	1	1	1	1	1	0.206794	1	0.206794	0.206794
ASV2179	1	1	1	0.869075	1	1	1	0.543479	1	1	1	1	1	1	0.543479	1	0.543479	1	0.543479
